# Supplementary material for: YAP promotes global mRNA translation to fuel oncogenic growth despite starvation
Source: Exp Mol Med. 2024 Oct 1;56(10):2202–15. doi: 10.1038/s12276-024-01316-w (PMC11542038; doi:10.1038/s12276-024-01316-w)
Supplement: Supplementary file 2 — Supplementary Table 1 [file 12276_2024_1316_MOESM2_ESM.xlsx]

## Sheet: Supplementary Table 1a
	Supplementary Table 1a. Read count matrix of Ribo-seq
	Sample		Serum-replete YAP 5SA #1	Serum-replete YAP 5SA #2	Serum-replete Vec #1	Serum-replete Vec #2	Serum-deprived YAP 5SA #1	Serum-deprived YAP 5SA #2	Serum-deprived Vec #1	Serum-deprived Vec #2
	Total raw reads		31954366	27112428	25017231	22893649	22526929	26052402	23930942	27457280
	Total reads after processing (>=15 nt, Q30)		31607138	26788206	24695808	22598384	22156815	25687779	23703996	27132020
	Reads after removal of rRNA sequences		26207478	22175338	21067179	19386764	19225661	22406048	19581257	22985596
	Uniquely mapped reads		2406546	1975363	1499099	1386681	1394776	1636589	1167679	1381637
	Average mapped length		29.97	29.82	28.48	28.49	29.06	29.08	27.62	27.72
	CDS-mapped reads		912162	741579	672500	622948	598560	703728	398148	473027

## Sheet: Supplementary Table 1b
	Supplementary Table 1b. Read count matrix of mRNA-seq
	Sample		Serum-replete YAP 5SA #1	Serum-replete YAP 5SA #2	Serum-replete Vec #1	Serum-replete Vec #2	Serum-deprived YAP 5SA #1	Serum-deprived YAP 5SA #2	Serum-deprived Vec #1	Serum-deprived Vec #2
	Total raw reads		44775154	35107275	30909470	38427489	33236606	34765312	34190637	34958244
	Total reads after processing (>=15 nt, Q30)		44372679	34903510	30707135	38174561	33044099	34520073	33998604	34701189
	Uniquely mapped reads		41347145	32356241	28551923	35523906	30562192	32133926	31124759	32183494
