# Supplementary material for: YAP promotes global mRNA translation to fuel oncogenic growth despite starvation
Source: Exp Mol Med. 2024 Oct 1;56(10):2202–15. doi: 10.1038/s12276-024-01316-w (PMC11542038; doi:10.1038/s12276-024-01316-w)
Supplement: Supplementary file 3 — Supplementary Table 2 [file 12276_2024_1316_MOESM3_ESM.xlsx]

## Sheet: Supplemental Table 2
Supplementary Table 2. List of genes with differential translation efficiency (ΔTE) or mRNA expression (ΔmRNA)
** From Ribo-seq of 293AD cells after EdgeR analysis; false discovery rate (FDR) < 0.05
Serum replete: YAP 5SA vs Vec					Serum-deprived: YAP 5SA vs Vec
ΔTE		ΔmRNA			ΔTE		ΔmRNA
Gene	log2(fold change)	Gene	log2(fold change)		Gene	log2(fold change)	Gene	log2(fold change)
NKX3-2	2.10035	YAP1	5.44915		EEF1A1	2.80652	CTGF	5.22159
CACFD1	1.95196	CTGF	2.2615		RPL41	1.65416	YAP1	5.05936
RPL18A	1.7838	CYR61	2.03226		RPSA	1.58669	CYR61	3.35805
APC2	1.72773	CPA4	1.95744		RPL9	1.58405	BMP2	2.65704
SFT2D3	1.64646	CHAC1	1.76078		RPS25	1.51308	TPM1	2.38715
KLF13	1.62087	SLC2A3	1.5862		HIST1H4H	1.48811	SLC7A5	2.24792
PRR36	1.59814	TPM1	1.55524		RPS12	1.45084	CPA4	2.23976
DDX51	1.59224	AP1M2	1.50643		HIST2H2BE	1.41166	AP1M2	2.22578
RHBDD2	1.5731	TINAGL1	1.49844		RPL22	1.40524	TINAGL1	2.2242
SMUG1	1.50505	TAGLN	1.26106		RPL22L1	1.39702	ID1	2.14204
FRAT2	1.49264	KRT18	1.23684		RPL12	1.39321	AJUBA	2.05297
PLEKHH3	1.48519	SLC7A5	1.21213		HIST1H2BD	1.37022	ANKRD1	2.03733
PTPN18	1.47603	ANKRD1	1.20904		KRT17	1.35053	UBE2QL1	2.01702
ADAM11	1.44803	CITED2	1.17455		NAP1L1	1.3257	SLC2A3	2.00385
PPP1R14B	1.44475	BMP2	1.13401		PIK3C2A	1.30879	TRIM58	1.91057
ABHD11	1.43237	PIK3C2A	1.10868		RPL32	1.29193	GPRC5A	1.89739
TEPSIN	1.4319	AJUBA	1.09082		HIST1H2AC	1.26244	ADAMTS8	1.77666
RPS15	1.38479	SDC2	1.07763		RPL13A	1.25487	CITED2	1.73748
CRAT	1.37958	FSTL3	1.0544		RPL35A	1.23541	AMOTL2	1.67475
HIST2H2BE	1.3592	CENPF	1.04074		SETX	1.22177	CCND1	1.6298
CILP2	1.35744	KTN1	0.998395		PCM1	1.21603	CNN2	1.62918
ADM	1.3322	AMOTL2	0.970141		RPL34	1.19422	KRT18	1.6107
MAP3K11	1.32917	ZNF37A	0.948959		RPL30	1.1835	SDC2	1.59771
HES4	1.32831	CHD1	0.937483		HLTF	1.18227	CRIM1	1.49774
ZDHHC12	1.29321	CNN2	0.935985		CENPF	1.17733	EPHA2	1.47473
BBC3	1.28234	KRT8	0.930185		RPL37A	1.17519	KRT17	1.46212
HIST1H2AG	1.26927	P3H2	0.925336		NIPBL	1.16396	SMAD6	1.46109
MRPL34	1.26749	ADM	0.916947		BTF3	1.15922	FSTL1	1.45097
MKNK2	1.26451	FAM46B	0.902931		RPS15A	1.15346	NEK6	1.40425
RPL27A	1.26295	AXL	0.901061		KIF2A	1.15214	GJA1	1.37174
RPL31	1.25108	NIPBL	0.888244		WDR82	1.13352	SLC45A3	1.36178
OSBPL5	1.23804	CALD1	0.885001		EEF1D	1.12062	TMEM158	1.34706
BCAS4	1.23272	PTRF	0.874139		SMC4	1.11982	PTRF	1.34166
ZNF48	1.23002	COL26A1	0.864206		EEF1G	1.11819	P3H2	1.33697
GNG10	1.21106	LIMS2	0.854217		RPS4X	1.11205	CAV2	1.32014
SNAPC2	1.20991	DDX21	0.845591		RPS24	1.10395	ID3	1.30696
NAGLU	1.20379	PCM1	0.840412		HIST1H2AE	1.10281	KRT8	1.29267
ABHD8	1.19638	NUAK2	0.81892		CKS2	1.08557	ST3GAL5	1.28328
SLC25A23	1.19636	DUSP1	0.816974		TAOK1	1.08453	COL26A1	1.27632
SRF	1.18611	KRT17	0.804138		THOC2	1.08068	IER3	1.2713
KLF16	1.18315	DUSP4	0.798478		PRKAG1	1.08045	FLNC	1.26449
ISOC2	1.1732	GADD45B	0.797309		RPL29	1.07946	BMP4	1.24983
ZNF296	1.16596	PNPT1	0.778962		RPS23	1.06458	SLC27A2	1.1843
TSPAN4	1.16116	KLF5	0.776566		RPS11	1.0612	NUAK1	1.17917
NRARP	1.15501	FAM107B	0.770414		RPS3	1.0607	ADAMTSL5	1.12038
PPM1F	1.1492	PRR5	0.759783		ANKRD1	1.05753	PDZD4	1.07262
SPATA2L	1.14661	EVA1A	0.751288		RPS9	1.0514	NUAK2	1.06882
AMOTL2	1.14233	PDZD4	0.743626		RPS5	1.04915	ANXA3	1.0659
HIST1H2BN	1.12876	OPA1	0.742116		RPL31	1.04634	HSPE1	1.06494
NUBP2	1.12816	TTC37	0.725914		RAD50	1.03633	DCBLD1	1.06026
SNTA1	1.11733	GPRC5A	0.710002		HMMR	1.03492	ELFN2	1.04875
AJUBA	1.11593	RSF1	0.708707		RPL38	1.02475	DUSP4	1.04088
FRMD8	1.11346	PCGF5	0.70155		SMC2	1.02465	GAL	1.03076
C19orf47	1.11182	ADAMTS8	0.699397		BCLAF1	1.02326	FOLR1	1.02475
CENPA	1.10821	PRR5L	0.697044		RPL28	1.01662	GPC4	1.02307
BCAR1	1.09603	CEBPZ	0.696487		SMG1	1.01035	FAM189A1	1.0177
ZNFX1	1.08611	NEK6	0.686817		RPAP3	1.00374	ZNF341	1.0001
RPS17	1.07834	SOCS3	0.684062		SKIV2L2	0.991901	SYDE1	0.987782
FAAP20	1.07451	TEAD1	0.682001		IPO7	0.987772	ESRP2	0.986937
H2AFX	1.07222	MYC	0.674924		IDE	0.984065	BMP6	0.982604
ZDHHC24	1.07158	KIF5B	0.674863		ECT2	0.984049	TXNRD1	0.979157
NME4	1.06525	SLC38A1	0.66814		RPS21	0.983617	CYTH3	0.969948
PPDPF	1.0559	CTH	0.666328		HIST1H2BK	0.981934	AFAP1	0.967653
PDXP	1.05466	TRIM58	0.662108		SMC3	0.979995	DDAH1	0.965557
EXOSC6	1.03532	SMC3	0.659706		C14orf2	0.974264	HBEGF	0.965509
SHARPIN	1.03253	ASNS	0.656765		TTC37	0.961948	HMGA2	0.946995
NDUFAF8	1.02886	SLK	0.652543		U2SURP	0.961103	CNN3	0.945947
SLC37A1	1.02733	ATP13A3	0.648014		RPL27	0.953139	LDHA	0.941327
IRS2	1.02094	RHOBTB3	0.646257		NAA15	0.952639	SEH1L	0.932683
HIST1H3H	1.0197	SMG1	0.642926		WAPL	0.951212	FSTL3	0.932012
THEM6	1.01913	SMC2	0.642348		MMADHC	0.95066	NR4A1	0.931737
SAC3D1	1.01363	FLNC	0.641962		RPS19	0.946529	LAMP3	0.931086
AARS2	1.01103	TPR	0.641512		KTN1	0.938609	EIF5A	0.924725
ZNF746	1.00447	ACTN1	0.639905		SLK	0.933742	PPARG	0.92395
CDKN2A	1.00216	WTIP	0.636989		GNG5	0.930176	EMP1	0.923469
CFD	0.998452	STAG2	0.636833		EIF3H	0.927576	EFEMP1	0.915337
RPL13	0.996555	TOP2B	0.631897		HIST1H2BJ	0.920614	HSPA8	0.911593
AKT1S1	0.993467	CYTH3	0.630709		TPR	0.898336	SYNPO	0.908989
RPL37	0.991553	ZNF770	0.629025		RPL3	0.895366	CTIF	0.9039
SIRT6	0.988456	PSAT1	0.626023		RPS20	0.892079	TFRC	0.900301
KLHL21	0.982309	ZNF146	0.623913		RPL5	0.889306	WTIP	0.898386
GPX1	0.978022	HSPH1	0.614598		MARCH7	0.886073	WWC1	0.89752
DPM3	0.977915	FSTL1	0.612251		NKX3-2	0.879863	WDR4	0.89743
PIGQ	0.970982	TNFRSF12A	0.609842		RPLP1	0.879602	S100A10	0.896614
PAK4	0.970411	ADAMTSL5	0.609154		ABCB7	0.877551	RHOBTB3	0.896551
PRR12	0.954954	HSP90AA1	0.605		TPT1	0.87073	E2F5	0.896425
COMTD1	0.946866	PLK2	0.604538		ATP5L	0.870481	MYC	0.892956
MGAT1	0.946558	KLHL5	0.60332		OSTC	0.870463	PSAT1	0.890413
DUSP1	0.94569	NPAS1	0.600994		CSE1L	0.870282	ANKRD33B	0.884762
VPS9D1	0.943197	TEAD4	0.600862		KIF5B	0.866693	KIRREL	0.883021
WDR45B	0.941704	OGFRL1	0.600143		SSR2	0.866563	C6orf132	0.867225
HIST1H4H	0.935521	FAM208B	0.59709		DDX21	0.862126	ID2	0.85437
TMEM160	0.934106	PAWR	0.594446		DLD	0.860702	LUZP1	0.853175
PGP	0.931167	LYAR	0.593311		HIST1H1C	0.859725	FAM107B	0.852985
PCSK1N	0.930247	TUFT1	0.574219		PEA15	0.85788	SLC1A3	0.851994
SREBF1	0.930215	GAB2	0.571713		SEC63	0.855892	NTF3	0.84867
PKMYT1	0.928357	QSER1	0.570816		UBA52	0.853387	IFITM2	0.847111
OGFR	0.926194	ABCE1	0.570119		NDUFA1	0.850193	USP43	0.845751
PIM3	0.922168	HBEGF	0.568618		NUFIP2	0.847472	ALPP	0.843446
TMEM203	0.917242	SSB	0.568218		HIF1A	0.847216	TUBG1	0.836901
HIST3H2A	0.911877	PROSER2	0.563849		HIST1H2AG	0.834054	NECTIN2	0.836221
TRIP6	0.907457	LMAN1	0.563095		TTK	0.827468	TEAD4	0.833337
MPST	0.904899	SYDE1	0.561631		HSPA4L	0.808222	UGCG	0.82696
PUSL1	0.904838	PXDC1	0.560927		RPL4	0.796941	KRT80	0.823692
NOC4L	0.903921	LARP4	0.555018		GSTK1	0.796264	KLHL5	0.823574
TNFRSF12A	0.90297	MGLL	0.554346		KIF23	0.796009	ARHGEF17	0.820331
IL17RA	0.901526	ZRANB2	0.553516		RPL23	0.793449	MAOA	0.812799
NTN1	0.895673	AGPS	0.551918		CCT3	0.790814	COL9A3	0.812505
SLC39A4	0.892062	NARS	0.551756		CCT8	0.790322	PSMD1	0.807563
SLC35B2	0.887597	NUAK1	0.549344		RACK1	0.78315	RFK	0.806629
MEGF8	0.881906	FHL2	0.548846		NDUFB5	0.782677	SLC39A10	0.80652
HDDC3	0.879268	U2SURP	0.546225		EEF2	0.782187	EHD4	0.798307
SKI	0.878265	NAA15	0.545645		CS	0.781808	RBP7	0.796164
KDM6B	0.877238	EIF5B	0.543839		SEC61G	0.778164	PSME3	0.795409
P3H3	0.87468	RNF6	0.542399		CEBPZ	0.778088	PRR5	0.792222
PLCB3	0.872205	PUM3	0.539152		CALM2	0.769215	WDR77	0.791156
ALDH16A1	0.872081	USP43	0.538008		HSP90AA1	0.768251	ACTN1	0.787943
TRIM65	0.868913	BMP4	0.537747		SLC25A5	0.765768	MEX3A	0.787826
RFNG	0.868432	LRRC58	0.537154		NACA	0.762868	ZNF143	0.785786
TNKS1BP1	0.866276	USP8	0.531875		UBA6	0.760215	SPTB	0.78359
PGAM5	0.861758	TWISTNB	0.530575		COX7B	0.760092	HSPH1	0.782181
MPV17L2	0.860822	TAOK1	0.527414		TMEM33	0.756205	NME1	0.766563
IER2	0.857951	KIAA1524	0.525265		RPL11	0.755375	SRM	0.764183
NFIC	0.857943	SLC25A33	0.522743		TKT	0.754119	COL18A1	0.763371
SPTBN2	0.849246	SCAF11	0.522561		SCAF11	0.752419	TUBA1B	0.763279
G6PC3	0.839605	SACM1L	0.521743		EIF2S3	0.751411	KLF5	0.760835
FHL3	0.835858	SWAP70	0.520594		RPS6	0.751338	SYT12	0.759394
MIF	0.814515	EMG1	0.519659		RPS13	0.747783	KIF1C	0.75538
CSTB	0.805997	HAUS6	0.519327		RPL7A	0.744651	HOXC13	0.751592
TRAPPC5	0.801774	THOC2	0.518335		EIF3F	0.739283	ERGIC1	0.750798
SDF2L1	0.79918	FAR1	0.51826		TOMM7	0.727242	SSR3	0.748861
MYADM	0.797283	MTHFD1L	0.518226		DHPS	0.72713	SCARB1	0.747204
RECQL4	0.792423	TARS	0.517181		IPO5	0.721046	MTHFD1L	0.74647
RPS29	0.787976	HIF1A	0.516995		MYBBP1A	0.717709	FOXC2	0.746262
INO80E	0.786239	XPOT	0.516159		NME1	0.70848	TNS3	0.745545
HAUS5	0.785283	SAP30	0.514722		PABPC1	0.707501	NOLC1	0.742438
HIST1H2AC	0.78432	BCLAF1	0.510528		EIF3M	0.706775	FBLN5	0.740276
BASP1	0.781829	SMC4	0.510259		RPL24	0.705491	ALDH1B1	0.737599
RCE1	0.779703	YRDC	0.507844		TOP2A	0.703537	FGFR4	0.737058
AP5B1	0.778057	AKAP12	0.50525		IMPDH2	0.702195	MGST1	0.735481
HIST1H2BK	0.777943	ECT2	0.505234		EIF3L	0.702149	TMEM130	0.734497
TMED3	0.773819	UGCG	0.503825		NDUFB4	0.701847	NEURL1	0.733038
TONSL	0.767632	CHORDC1	0.502563		PRPF40A	0.699766	FAM98A	0.733008
MPG	0.766775	TSEN15	0.498274		LTA4H	0.68986	NPAS1	0.730897
CREG1	0.765783	MED13	0.497454		RPL14	0.683197	PXDC1	0.726793
NINJ1	0.757577	HLTF	0.497324		ETNK1	0.681425	REXO2	0.725535
FOXK1	0.757277	LATS2	0.495235		RPL26	0.679346	MGLL	0.724748
DUSP3	0.756475	CDC42EP3	0.494389		PSMA2	0.677693	SEMA6B	0.724355
HSPB1	0.755289	CAV2	0.493857		SMARCA5	0.668003	CCT5	0.719912
PRAF2	0.754739	CGN	0.493565		ATP5F1	0.666994	SLC20A2	0.71712
IQGAP3	0.750736	AHNAK	0.49107		HSPD1	0.664776	PLK2	0.716269
JUND	0.748267	PTPN11	0.489648		COX7C	0.66335	LBH	0.711318
ISYNA1	0.746302	RAD50	0.485708		EIF3K	0.663062	ADAP2	0.710533
COX8A	0.745895	USP47	0.48463		KIF11	0.660623	ADM	0.710379
COL18A1	0.742792	UBE2QL1	0.484144		TIMM50	0.657753	WDR3	0.710151
NOTCH3	0.737727	MKLN1	0.484018		LDHB	0.652069	LOXL1	0.708481
ILVBL	0.736865	YES1	0.483596		HN1	0.644985	METRNL	0.706922
GLTSCR2	0.736299	SKIV2L2	0.481545		SND1	0.64266	ATP5G1	0.706505
PLEC	0.736112	OTUD4	0.48147		TMEM258	0.642189	COL5A1	0.704488
UBE2S	0.735313	PDS5A	0.478928		BANF1	0.64174	BASP1	0.696377
HSPG2	0.734281	EPHA2	0.476554		STRAP	0.641419	FKBP4	0.693631
MIDN	0.732641	LUZP1	0.475586		NCAPD2	0.640125	ACLY	0.692928
MTX1	0.731368	WDR3	0.475498		CCT4	0.637069	KCTD15	0.692852
FZR1	0.730164	ARHGEF17	0.470288		HSPA8	0.62599	IRS1	0.692344
CD320	0.729633	PRMT3	0.468432		RBX1	0.622002	HSP90AB1	0.691221
TSEN34	0.72639	DDX3X	0.468297		SNRPD3	0.621857	CKAP4	0.689647
GPSM1	0.726183	RRAS2	0.468002		ANXA2	0.617717	CCT6A	0.688643
FZD2	0.722126	NOP16	0.467652		NUCB2	0.616893	FAM46B	0.68785
MYO9B	0.721585	PYCR1	0.467528		GSTO1	0.616497	FAM171A1	0.687194
LSR	0.717633	KRAS	0.465908		CYR61	0.614848	HYOU1	0.68713
GTPBP3	0.715748	ARHGAP11A	0.465298		CAND1	0.614027	SKP2	0.68597
GUK1	0.713848	CNN3	0.464903		HSP90AB1	0.613708	NSUN2	0.685623
RPS16	0.712359	RBP7	0.464741		RPL27A	0.610291	PTGES3	0.684981
MFSD10	0.705448	FKBP4	0.462361		EIF4G3	0.608365	PYCR1	0.68089
DDX54	0.701111	EIF3J	0.458603		PGD	0.60171	PDIA3	0.678931
PLD3	0.695193	ZNF638	0.457688		PCBP2	0.597119	STIP1	0.67834
IGFBP7	0.691913	CRIM1	0.457261		LMAN1	0.593303	PRAG1	0.67717
TGFB1	0.690462	KIRREL	0.453145		KPNA2	0.590753	SYBU	0.674719
NTHL1	0.686259	LDHA	0.450267		MRPL37	0.58376	OLFM2	0.673881
GALK1	0.683405	C1QBP	0.44982		DEGS1	0.583743	CNKSR3	0.672128
ZYX	0.681966	UCHL5	0.447356		AHCY	0.58105	NDST1	0.671905
RPL7A	0.681211	GAR1	0.446358		COX4I1	0.580542	BCL9L	0.667723
CCDC124	0.680566	ANP32E	0.445292		ATP5G2	0.578608	SLC7A1	0.667138
GPC1	0.680471	RAI14	0.445123		AHSA1	0.576179	RPS6KA2	0.666649
SIGMAR1	0.679817	IPO7	0.441766		PFDN5	0.573078	IFITM3	0.666244
SUPT4H1	0.67809	BPTF	0.441513		ATP5A1	0.572919	PRR5L	0.665916
FBXW5	0.671485	PTBP3	0.440701		EIF4A1	0.569944	CTSC	0.665353
WDR18	0.667289	SFXN4	0.440676		CAD	0.569328	LIG3	0.663889
ATG2A	0.667089	SPTB	0.440486		RANGAP1	0.566109	IARS	0.658622
KIF1C	0.662766	ADAP2	0.439845		RPL37	0.560398	TXNDC5	0.658377
ALDH1B1	0.656268	CCND1	0.439373		EPRS	0.558496	C1QBP	0.657551
SIVA1	0.656184	TSR1	0.439331		CDC5L	0.556663	DDX47	0.657255
FAM65A	0.65491	TAX1BP1	0.43716		RPS8	0.556402	DHCR24	0.655149
RPS8	0.654889	HSPA9	0.436746		SHMT2	0.55538	ANXA1	0.654062
UBL4A	0.654058	SET	0.435845		ACTG1	0.555206	PA2G4	0.65296
CYBA	0.654015	HSPD1	0.433915		TFRC	0.554351	HSPA5	0.651492
MRPS34	0.65343	RRS1	0.432308		NONO	0.551254	C1orf198	0.650963
FSCN1	0.652725	NOC3L	0.432136		CIRBP	0.547624	XPOT	0.649876
NDUFS7	0.651072	NUFIP2	0.428774		UBE2C	0.544908	CASC10	0.64835
MAP1S	0.648642	SRI	0.427054		RPL36	0.541297	WDR12	0.64785
SF3A2	0.645388	EHD1	0.425932		PSMB7	0.529617	TDG	0.64674
SELENOM	0.64458	EBNA1BP2	0.425293		SNRPD2	0.52917	ME2	0.644669
NENF	0.637345	PRPF40A	0.424273		SLC25A3	0.524849	AHSA1	0.644235
MCAM	0.637188	DIMT1	0.422786		PPA1	0.524321	TNFRSF21	0.644116
RPL28	0.636266	DMKN	0.422625		RPS16	0.524305	CLPTM1L	0.643841
C10orf10	0.636082	SENP6	0.421405		RPLP2	0.519387	C15orf52	0.643676
MARCKS	0.635308	NAE1	0.421094		HINT1	0.515708	SLC48A1	0.642548
PES1	0.633822	ODC1	0.42097		VIM	0.515233	LAMB3	0.640307
JMJD8	0.630956	MAOA	0.420927		ALDH18A1	0.50549	PIGL	0.638353
TOMM5	0.628679	UTP20	0.420401		KRT18	0.498851	MRPL3	0.637479
CHERP	0.627554	GJA1	0.419343		FLII	0.497082	AMER1	0.635418
BOP1	0.624585	DTX4	0.418683		TPX2	0.491811	PPP1R14B	0.63247
GPAA1	0.624454	EIF2S2	0.416147		RPS14	0.487888	MFSD2A	0.632288
RPS21	0.623817	DBN1	0.415921		RBM3	0.485005	SRPRA	0.629527
TROAP	0.62031	AKT3	0.414384		TXN	0.481173	CYP51A1	0.62922
PINK1	0.617624	DAB2	0.412807		YME1L1	0.47575	CYCS	0.627185
RPS2	0.616557	ATP11B	0.411922		UBL5	0.472105	TNFRSF12A	0.627115
HIST1H2BJ	0.614663	RLIM	0.411667		ILF2	0.47096	NMT2	0.62628
NPDC1	0.611408	CD44	0.411509		PSMC5	0.46467	FERMT1	0.625555
MCRS1	0.607699	GAL	0.410553		HSP90B1	0.463535	PFN2	0.622243
FLNC	0.606257	WWC1	0.410447		ERGIC3	0.458834	BTBD3	0.621343
RPL36	0.60252	IREB2	0.409214		RPL18	0.454993	OLFML3	0.620439
ATP13A1	0.601291	ANXA3	0.407566		AHNAK	0.451072	HSPD1	0.619653
HCFC1	0.597143	MRTO4	0.407301		PSMB4	0.448854	IARS2	0.618535
ZNF503	0.596442	CTIF	0.406764		FBL	0.445513	SLC25A22	0.617071
KXD1	0.596241	MTDH	0.405716		EFTUD2	0.44319	CGN	0.615363
TBL3	0.595638	NAMPT	0.405402		EIF1	0.434828	EBNA1BP2	0.6124
ACOT7	0.594873	MTHFD2	0.405244		EIF3D	0.432491	RBPMS2	0.612067
IRAK1	0.594289	WDR77	0.403766		PHB2	0.429391	TNFRSF10D	0.611925
PSMD9	0.592176	YARS	0.402588		RPL8	0.421506	PRDX1	0.610753
ATP5I	0.591309	DYRK2	0.402034		ENO1	0.415817	PDIA6	0.609868
RPL41	0.589443	SIKE1	0.401833		CCT7	0.41463	PROSER2	0.608363
KIF18B	0.586176	CCDC86	0.401373		PRDX1	0.413763	FJX1	0.602219
NECTIN2	0.583866	NPM1	0.40012		RPL10A	0.409374	CD3EAP	0.600235
RPLP2	0.580269	NPM3	0.399533		SLC3A2	0.407417	COMT	0.598159
SRSF2	0.576672	UBE2K	0.399439		TUBA1B	0.402284	KIAA1644	0.598011
GIPC1	0.574509	KLF16	0.399321		FKBP4	0.401344	IFRD2	0.596778
PFKL	0.571171	TWF1	0.396954		GAPDH	0.396906	SLC29A2	0.596543
COQ8A	0.570767	AFAP1	0.396432		PRC1	0.39082	NCLN	0.595615
METTL26	0.570671	MRPL12	0.396082		RPL19	0.385923	TSR1	0.595022
LAMA5	0.567347	RPIA	0.393266		ALDOA	0.380318	CAV1	0.593846
DBNL	0.56659	GRPEL1	0.391767		CANX	0.35325	ST6GALNAC4	0.592244
SRCAP	0.563657	PNO1	0.391454		SF1	0.344472	SLC19A1	0.591086
NPTX1	0.559518	NAA25	0.388915		TMBIM6	0.322644	B3GNT2	0.590788
VPS51	0.559235	GUF1	0.388221		C10orf10	-0.347734	LINGO1	0.589506
CDT1	0.557405	DDX47	0.385428		GSTP1	-0.411603	GNAL	0.589177
RPL13A	0.553876	HEATR1	0.385384		PLXNB2	-0.413816	PPP2R2C	0.589174
PFN1	0.552266	CD55	0.385199		H2AFX	-0.429635	PPT1	0.584484
FASN	0.550177	PDCD2L	0.383851		UHRF1	-0.439895	FHOD1	0.583002
PNPLA2	0.55006	CDV3	0.383667		INSR	-0.464453	WDR66	0.580795
ATP6V0C	0.546822	FAM208A	0.383254		TYMS	-0.482464	SLC25A15	0.580437
RPL12	0.546099	RABEP1	0.383159		ZNF703	-0.500294	HYPK	0.580347
LMNA	0.542074	PWP1	0.383059		HCFC1	-0.50441	PKP2	0.579093
UHRF1	0.541317	NIP7	0.38193		FAM134C	-0.524571	TUBA1C	0.577356
RPS9	0.53351	CCT5	0.381829		IRS2	-0.526078	SQLE	0.576747
ATP6AP1	0.527138	SMIM3	0.381602		LAMB2	-0.534058	GNPNAT1	0.576581
PTPRS	0.52673	ETF1	0.380665		NDUFB10	-0.543548	TOMM5	0.575814
GAPDH	0.5232	BCCIP	0.380357		LAMA5	-0.549827	CALD1	0.571647
RPL18	0.52151	MRPL3	0.3799		SLC39A1	-0.563617	NOP16	0.570365
AURKAIP1	0.521178	GABARAPL1	0.379611		CDKN2A	-0.574784	DUSP1	0.568972
HSPBP1	0.520953	NOLC1	0.378793		AKR1B1	-0.576738	ALDH18A1	0.567972
RPS5	0.520276	WDR12	0.378585		JMJD8	-0.625022	SAP30	0.56734
FLNA	0.517563	CCT6A	0.378128		GPSM1	-0.638865	CCND2	0.564274
ADRM1	0.513169	CAV1	0.376953		PLD3	-0.641931	HSPA9	0.564021
GRINA	0.512392	DEK	0.375423		LRRC47	-0.658094	FGFR2	0.563565
DCXR	0.508625	NXN	0.375181		NPTX1	-0.661508	HSPA4	0.563487
SLC25A10	0.508476	EIF4EBP1	0.374417		RAC3	-0.668711	RRS1	0.563211
MRPS2	0.507755	HSP90AB1	0.373758		UQCR11	-0.671397	MARC1	0.562432
DUS1L	0.507747	AHSA1	0.373366		PDK2	-0.691098	ATP1A1	0.561381
APRT	0.505141	PA2G4	0.371873		LRP1	-0.692978	SMYD2	0.5592
RPL14	0.502514	CLPTM1L	0.371494		KIF1C	-0.713046	TSPAN4	0.559087
GRN	0.500185	SYNCRIP	0.371103		ID4	-0.72197	CCT2	0.558944
CYC1	0.498974	RNF41	0.370682		SH3PXD2A	-0.73367	F2RL1	0.558827
CST3	0.494361	LRP6	0.370432		NDUFA10	-0.734113	PPIB	0.556449
FAU	0.49101	SLC25A32	0.369203		VAV2	-0.737906	BCCIP	0.554794
CDC20	0.490927	RFK	0.368276		FAM96A	-0.816083	TOMM40	0.554166
YIF1A	0.488606	MSRB3	0.367881		ZFP36L2	-0.817779	VDAC1	0.554048
RPL8	0.483215	GTPBP4	0.367567		MEGF8	-0.835247	SLC39A14	0.553541
FARSA	0.481541	THAP4	0.367168		IFITM3	-0.835358	PTPN14	0.552677
CTGF	0.480976	CCT2	0.366381		TNKS1BP1	-0.854594	DPAGT1	0.552218
NDUFA13	0.479347	ADSL	0.365937		EP400	-0.859592	COL4A1	0.551232
PLP2	0.47567	SMS	0.365487		PALM	-0.886125	SPTBN2	0.551193
YBX3	0.475356	MRPL19	0.36524		PIDD1	-0.907809	CD44	0.550054
COX4I1	0.474491	HSPE1	0.364323		ID3	-0.912753	SLC16A14	0.548006
PLXNB2	0.464391	TARDBP	0.363443		KHNYN	-0.930325	PLS3	0.547629
RPS15A	0.460771	DKC1	0.36319		ZDHHC12	-0.944987	FAM129B	0.546944
RPL10A	0.445238	TNPO1	0.358658		SOX12	-0.972961	TRIM14	0.546836
TRIM28	0.443778	UBE3A	0.358626		FAM189B	-0.985124	TMEM45A	0.546183
JUN	0.440658	SDCCAG3	0.357855		SMG6	-0.998371	MPZL1	0.545395
RPL3	0.432764	GARS	0.357391		EFHD2	-1.0338	MSMO1	0.544489
TUBB4B	0.430984	PRELID1	0.356159		CROCC	-1.0436	IPPK	0.543531
ACTB	0.430825	SORD	0.3553		EXOSC6	-1.0713	PTPRJ	0.54309
CKB	0.430391	KCTD15	0.354347		SDC3	-1.09602	ARL2	0.54294
AGRN	0.42904	LRPPRC	0.353702		NRARP	-1.13917	PGK1	0.540581
TK1	0.428983	ICE1	0.35356		ATXN2	-1.17421	CACYBP	0.540243
EEF1G	0.41306	TXNRD1	0.35355		SELENOH	-1.21778	EXT1	0.536332
EEF2	0.412695	CCT8	0.353251		MAP3K11	-1.23452	ACTB	0.535242
SMARCA4	0.411394	MARS	0.350302		TRIM41	-1.26199	PNPT1	0.53512
DAG1	0.410892	STIP1	0.349931		ARHGAP10	-1.27407	PSMD7	0.534279
NDUFS8	0.409088	IFFO2	0.349862		YAP1	-2.66531	RFTN1	0.533818
HIST1H1C	0.408554	EIF2S1	0.349797		ZNF213	-3.24614	HOXC4	0.533435
RPL23	0.408142	EIF5A	0.349724				DNAJB11	0.532491
COPE	0.407453	USP9X	0.349424				SLC2A1	0.530798
RANGAP1	0.398635	HNRNPH3	0.348085				GRPEL1	0.530182
SRSF9	0.398467	FGFR4	0.348077				PKP4	0.528955
ARHGDIA	0.390941	CSK	0.347938				MAP6D1	0.527067
EEF1D	0.383601	DCTPP1	0.347924				WNT5B	0.525661
RPS23	0.382172	VDAC1	0.347713				SNAPC1	0.524938
RPS14	0.36779	DNAJC10	0.346981				AP1S3	0.524076
RPL27	0.365465	PWP2	0.346469				RCN2	0.52384
SRRM2	0.349096	SRPK1	0.345946				CHCHD10	0.523112
U2AF2	0.341732	SLC38A2	0.345472				RFLNB	0.522634
RPS4X	0.332163	SEPT11	0.344667				HEG1	0.52217
LRPAP1	0.330152	USP24	0.344426				FAM49B	0.522131
LGALS3BP	0.319283	FJX1	0.343143				BPGM	0.521962
RPS19	0.317034	EPRS	0.342715				EGFR	0.521522
VIM	0.315927	TRNP1	0.342138				SLC27A4	0.521263
BSG	0.311194	COA7	0.341987				EMG1	0.517133
RACK1	0.298513	METAP2	0.341769				EARS2	0.515455
RPS11	0.279143	DIAPH3	0.341409				SLC38A1	0.515276
CCT3	-0.244225	NCKAP1	0.341389				ODC1	0.515031
VCP	-0.270438	PDCD2	0.340964				DKC1	0.51371
ATP1A1	-0.270721	DDX1	0.34088				HNRNPD	0.512906
TMBIM6	-0.274995	PSMG1	0.338913				DCAF1	0.512801
UBB	-0.283859	NOP58	0.338873				SIGMAR1	0.512679
UBC	-0.30303	PIP5K1A	0.33873				TCP1	0.512434
ILF2	-0.315267	CCAR1	0.338673				USB1	0.512141
HSPA5	-0.322213	BCL2L1	0.338055				ADARB1	0.510794
MCM4	-0.323451	TFAM	0.337743				PELO	0.509695
ATP5A1	-0.324462	ZYX	0.337105				ARHGAP22	0.509609
HSP90AB1	-0.325297	YDJC	0.336043				RRP1B	0.509488
EIF5A	-0.334181	DDX18	0.335868				FUBP1	0.508742
EIF4G2	-0.335085	NOP2	0.335477				ACAT2	0.508263
EFTUD2	-0.337278	SSR3	0.335205				LY6E	0.50818
KPNB1	-0.338194	PFDN4	0.335185				PNO1	0.507017
NUP98	-0.339704	WAPL	0.334667				CARD10	0.506702
PRC1	-0.341681	DCUN1D5	0.333242				GALNT10	0.506526
UCHL1	-0.356416	C1orf198	0.331916				PDIA4	0.506303
KPNA2	-0.356643	METRNL	0.330583				ABCF2	0.505671
RSL1D1	-0.35859	NAA50	0.329716				GART	0.504069
HACD3	-0.359769	UTP6	0.327651				EPB41L2	0.503336
RPL5	-0.360748	HSPA5	0.327445				TIMM23	0.500856
CCT7	-0.365919	MRPS12	0.327263				RGS19	0.49986
SF3B1	-0.378041	ENAH	0.326292				MYBBP1A	0.499194
TAF15	-0.378961	GNPNAT1	0.325637				CDC123	0.498476
SON	-0.386159	AK2	0.325198				CANX	0.498144
DHX15	-0.393705	PTGES3	0.324253				CD320	0.497718
GARS	-0.397919	PRMT5	0.324201				DHX9	0.496763
MTCH2	-0.398136	HMGCS1	0.323674				LRFN1	0.494503
SKP2	-0.401512	WDR74	0.323492				EFHD1	0.494029
IPO5	-0.402461	REXO2	0.322232				RANBP1	0.493841
MCM6	-0.406998	PSMD12	0.321091				TNC	0.493405
PDIA3	-0.407689	NSUN2	0.321007				NME4	0.493021
PDIA6	-0.407966	TRIM8	0.320245				NPM3	0.491703
ATP2A2	-0.409097	BASP1	0.31723				TCOF1	0.491115
PRDX1	-0.410604	EZR	0.315401				SRPRB	0.490137
GART	-0.413757	TMEM177	0.313273				C21orf59	0.489765
YWHAE	-0.414707	TIMM44	0.311922				GTPBP4	0.489133
HMGCS1	-0.415093	CTNNAL1	0.311752				MYADM	0.488676
G3BP1	-0.418452	RAB11FIP1	0.311746				PDGFB	0.488273
HNRNPU	-0.420564	PDLIM1	0.311708				PVR	0.487477
PSMA4	-0.426078	RUVBL1	0.311464				SLC6A15	0.486865
CNOT1	-0.426374	DDAH1	0.311013				KANK1	0.486252
CAPRIN1	-0.428116	CBX3	0.310929				FABP5	0.485782
PSMA1	-0.433411	KARS	0.309905				BID	0.484689
PA2G4	-0.43834	SRM	0.308434				HIGD1A	0.483324
NME1	-0.439855	MRPS23	0.30823				SRSF1	0.482314
PRKDC	-0.442921	YARS2	0.308096				LYPLA1	0.482265
AP2B1	-0.442959	PSME3	0.30715				GATA2	0.481668
ODC1	-0.448059	ESRP2	0.30706				CHORDC1	0.48117
DHX9	-0.451369	CUL4A	0.305726				PCCB	0.481106
CKAP5	-0.452029	MRPS9	0.303979				DDX5	0.480926
PCNA	-0.452349	ATF4	0.303384				TSEN15	0.48045
RAD23B	-0.452487	MATR3	0.302565				KRT19	0.479682
PPP2CA	-0.454018	PLS3	0.302089				TRIM8	0.479397
PPIB	-0.45413	WBSCR22	0.301825				SRSF7	0.478547
ZFR	-0.456877	TIMM23	0.301519				YBX1	0.478348
RAB8A	-0.462959	CABLES1	0.30136				KCNQ4	0.478308
STT3A	-0.465738	CBX1	0.301275				GAR1	0.477851
SLC16A1	-0.470056	USP7	0.300908				GNL3L	0.476689
POLA1	-0.470077	IFRD2	0.299534				PHB	0.476423
HDAC1	-0.470563	RCC1	0.29941				RILPL1	0.476006
HNRNPH1	-0.472734	TIMM10	0.299288				TMEM177	0.47554
CALU	-0.474241	PRDX1	0.298816				RHBDF1	0.475438
LDHB	-0.478252	RGS10	0.298498				KIAA0100	0.475063
NCL	-0.48199	PMM2	0.298436				PDCL3	0.475038
MAP4	-0.484069	API5	0.297976				NUTF2	0.474949
ETFA	-0.484798	PGAM5	0.297021				FAM189B	0.474501
CDK1	-0.488004	HDGF	0.294301				NXPE3	0.474432
DNAJC7	-0.489776	MYBBP1A	0.293976				NHP2	0.473395
SUPT16H	-0.490999	RIC8A	0.293586				HNRNPA2B1	0.473104
BAZ1B	-0.492523	PSMD14	0.292743				MARS	0.472603
SRSF7	-0.493356	PRDX6	0.291129				MYL12A	0.472371
XRN2	-0.49387	FAM129B	0.289997				RAB29	0.472192
GNL3	-0.495041	IMP4	0.28996				SRF	0.471121
GSTO1	-0.496517	NCL	0.288826				PDE9A	0.470489
CANX	-0.498004	ANKRD33B	0.288665				LATS2	0.470428
TPX2	-0.498904	MRPS15	0.288614				FASN	0.47035
NUP205	-0.501999	TIMM50	0.28803				EIF4EBP1	0.470316
WDR5	-0.503536	SKP2	0.287667				MCCC2	0.469628
UQCRC2	-0.504054	AP3S1	0.287179				BCL2L1	0.468793
RRM1	-0.505245	MRPL52	0.286926				SNRPF	0.468472
DKC1	-0.506998	TCP1	0.286678				MSRB3	0.468335
COPA	-0.509716	CCDC85B	0.286661				PGAM5	0.466982
NASP	-0.510557	MRPL22	0.286376				ABCC4	0.465906
BUB1B	-0.51067	SRXN1	0.28624				DCUN1D5	0.464929
PSMD1	-0.51186	EIF3B	0.284752				SRXN1	0.464377
BMS1	-0.51235	GRSF1	0.284447				NCL	0.464209
LBR	-0.514085	RAN	0.283224				TUBB2A	0.464165
NDUFB6	-0.514266	TRIP10	0.282933				SNRNP70	0.464068
MORF4L2	-0.516037	FAM60A	0.282387				POLR1A	0.463871
DDX3X	-0.517349	CAPN2	0.282025				CDC42EP3	0.463449
SFXN1	-0.518217	EIF4A1	0.281437				DNAJA1	0.462993
SEPT2	-0.519134	TRIM47	0.281019				LIMS2	0.462227
ANKLE2	-0.521236	PSMC1	0.279037				SET	0.461942
ATP6V0A1	-0.522759	AIMP2	0.278924				HNRNPA3	0.461803
SRSF5	-0.524773	ENO1	0.275672				RBM12	0.461386
PDXDC1	-0.525049	GLRX3	0.275018				LTV1	0.46093
ARPC2	-0.526497	IARS	0.274467				HDGF	0.460674
FDFT1	-0.526829	ALDH18A1	0.274172				MYL12B	0.460483
RAE1	-0.527629	DPH2	0.274108				DLAT	0.460447
VPS35	-0.528856	CDC42EP1	0.273787				LDHB	0.460187
EIF1	-0.529761	PPA1	0.273632				PAICS	0.459708
ESD	-0.533084	ACTR2	0.27296				PDPN	0.45941
DDX46	-0.533567	TWNK	0.272467				FDPS	0.458619
NEMP1	-0.533726	PRMT1	0.272049				MRPL12	0.45795
KIAA0368	-0.534235	PSMB7	0.2711				PARP1	0.456955
DIAPH1	-0.535913	HSPA4	0.270547				ABCC1	0.456774
PTDSS1	-0.536022	CSDE1	0.270312				RUVBL1	0.45563
UBQLN1	-0.536361	CARS	0.270267				SSBP1	0.455431
COCH	-0.536789	SLC2A1	0.269887				FBXL19	0.455307
GRSF1	-0.537569	PPP1CC	0.269531				DHCR7	0.455151
DLGAP5	-0.541463	POLR1E	0.269455				ACTL6A	0.454761
GSPT1	-0.546528	LRRC42	0.268817				LAP3	0.454268
NCBP1	-0.547008	CARM1	0.268582				SORD	0.45384
MCMBP	-0.548507	RRP1	0.268236				C12orf75	0.453629
EIF4A3	-0.549682	PPP2CB	0.268079				RRAS2	0.452876
EIF3M	-0.550581	EIF1AX	0.26686				MCRIP2	0.452862
DNAJA1	-0.551614	STRAP	0.266661				VIPR1	0.452258
HNRNPR	-0.551807	RFT1	0.265864				COPS7A	0.452166
ACOT9	-0.552397	SLC7A1	0.265029				CREB3L2	0.451703
KPNA1	-0.552592	TRAP1	0.264856				COA4	0.450548
RPS25	-0.553791	STOML2	0.264421				SAPCD2	0.45046
RPS20	-0.55425	MRPL21	0.263647				PODXL	0.450383
PSMD7	-0.555342	RAB32	0.261335				TUB	0.450319
RBM39	-0.555534	SLC25A19	0.260253				MICAL2	0.450259
PICALM	-0.555746	CCT4	0.260223				ZMPSTE24	0.450188
TRIP12	-0.55586	NECTIN2	0.259815				TMEM138	0.449572
XRCC5	-0.557585	NTHL1	0.259574				TMED2	0.44925
PSMD6	-0.559723	XPO1	0.257735				SRI	0.448605
PAICS	-0.560732	EIF3I	0.256958				SYNGR2	0.44843
HP1BP3	-0.560934	PPP1R14B	0.255236				MRAS	0.447897
FARSB	-0.561964	PARVA	0.25284				PFKP	0.447645
CDC5L	-0.563383	DFFA	0.252363				B4GALT2	0.447399
TENM3	-0.563514	ATF3	0.251266				ISOC2	0.447033
CCT2	-0.563811	ATIC	0.250848				TMED5	0.446648
DDX42	-0.564772	NUDC	0.250768				ATP2A2	0.446511
RFC3	-0.565198	RSL1D1	0.24881				RAI14	0.445442
SERINC3	-0.565355	MRPL37	0.247046				EID2	0.444412
GPN1	-0.566192	PRPS1	0.245376				DARS2	0.443895
POLR2B	-0.566554	PACSIN3	0.245189				KIAA1161	0.440984
NPC1	-0.56709	UBE2Q1	0.244878				UCHL3	0.440955
AFG3L2	-0.567112	PMPCA	0.244361				EXOSC3	0.439624
OXCT1	-0.567676	GART	0.243234				KIF20A	0.439568
CXorf57	-0.568322	GSPT1	0.242981				FAM216A	0.439118
RCN2	-0.572832	XRCC6	0.241225				PON2	0.438994
GTPBP4	-0.578188	PGAM1	0.241223				PFN1	0.43844
WDR3	-0.579346	ATP5B	0.240495				BAG2	0.436447
NCAPG2	-0.579772	EIF3A	0.240409				TARS	0.436221
TOP1	-0.580218	MRPL4	0.24028				PPP1R13L	0.435569
PRKAA1	-0.581428	MRPS26	0.238389				CLU	0.435364
ANAPC7	-0.581593	NAT10	0.237541				RAN	0.434999
IARS	-0.582054	SSSCA1	0.237529				PDCD11	0.434204
API5	-0.585367	KLC2	0.236966				PRELID1	0.434169
NUCKS1	-0.586817	UCK2	0.236216				M6PR	0.433539
HSPA8	-0.587704	SENP3	0.235119				POMGNT1	0.432896
MED14	-0.589218	SERBP1	0.234313				MRPL17	0.4318
ANKRD17	-0.589298	TBRG4	0.234174				GPX8	0.431789
ACTL6A	-0.59004	EFTUD2	0.234084				CACNG4	0.431698
DARS	-0.59018	ABCF2	0.233487				FOSL1	0.431606
TSN	-0.590863	NME1	0.233275				CHST14	0.431503
RBM25	-0.594087	CENPV	0.232308				PTPRF	0.431303
QKI	-0.595433	DAZAP1	0.232281				PSMD11	0.431261
LAMP2	-0.595837	CTPS1	0.230568				LETM1	0.430645
EPRS	-0.596428	LDHB	0.229275				MMACHC	0.43011
CADM1	-0.597839	ARL2	0.228732				HMGB1	0.43006
SF3A3	-0.598576	MTCH2	0.226567				SFXN4	0.429447
UTP6	-0.599826	NDUFA9	0.226188				NSDHL	0.429387
HMCES	-0.600031	CCT3	0.224993				FLNA	0.429162
SEC23A	-0.601587	NGRN	0.224798				SLC6A8	0.428127
GFM1	-0.602206	SHMT2	0.22153				SCARA3	0.428102
NUP155	-0.603362	TAGLN2	0.219581				LAPTM4B	0.427738
TCERG1	-0.603476	CCT7	0.219543				APRT	0.427686
PPP2R2A	-0.604404	ILF2	0.218913				FTSJ3	0.42755
AFDN	-0.605271	DNAJA3	0.217094				PLXND1	0.427253
TMPO	-0.605848	PHB	0.215806				EIF2S1	0.426688
NAE1	-0.606401	HNRNPA2B1	0.214295				PDHA1	0.426294
CTR9	-0.606514	PSMC4	0.210579				SSB	0.426251
SLC38A1	-0.610237	EIF6	0.210528				ALG3	0.425261
DSG2	-0.610572	TUBA1B	0.205117				AKAP12	0.425089
ANXA5	-0.610637	MAGED1	-0.212477				SLC5A6	0.424768
EIF3A	-0.611223	AEN	-0.21358				CCDC124	0.424615
CPSF3	-0.614974	RTN3	-0.216559				ALYREF	0.424485
PDK3	-0.616131	ITM2C	-0.219528				EN2	0.42421
PREP	-0.616185	CALM3	-0.224933				CTPS1	0.423734
NAA50	-0.616402	JUN	-0.226982				HNRNPAB	0.423131
CDC6	-0.623215	SRRM2	-0.231685				NCS1	0.422797
HMGCR	-0.623773	GABARAP	-0.232471				TMEM206	0.422677
CBX5	-0.623883	MYL6	-0.234817				NAT8L	0.42262
SLBP	-0.625521	RRM2	-0.235556				QPCTL	0.42194
DDX5	-0.626133	NUMA1	-0.236234				UBE2Q1	0.421934
RBM12	-0.626878	NEO1	-0.238519				SLC7A2	0.421372
NDUFA9	-0.627171	RAB5B	-0.240634				WBSCR22	0.421125
RAD21	-0.629146	OS9	-0.241977				SPHK2	0.421049
YWHAB	-0.629952	PRKCSH	-0.242529				LRRC42	0.421019
UBR5	-0.631109	MXD4	-0.243368				SFXN1	0.420752
SET	-0.631862	FTH1	-0.243713				DAB2	0.420584
H2AFV	-0.632187	SREBF2	-0.245898				PRMT1	0.419568
MASTL	-0.632536	TCF25	-0.246634				UBE2G2	0.419445
RAB14	-0.632688	ZMIZ1	-0.246683				SMAD7	0.41911
SRPK1	-0.636902	AKR7A2	-0.247397				ATP1B3	0.418893
DSC3	-0.638537	CLCN7	-0.248662				HNRNPR	0.418228
NUFIP2	-0.638697	KREMEN1	-0.249578				EZR	0.418018
DOCK1	-0.638986	SH3BGRL3	-0.250787				PDHB	0.417506
SELENOF	-0.639768	SLC35B2	-0.250891				BICD2	0.417296
CLTC	-0.642819	YIPF3	-0.252423				PRICKLE1	0.416963
PPIE	-0.643441	HMGN2	-0.252602				PTGES2	0.416581
SPTLC1	-0.644207	SULF2	-0.252957				KLHL29	0.416287
PAFAH1B1	-0.64451	CYB5R3	-0.254467				ANXA2	0.416148
SSBP1	-0.644745	TMEM127	-0.254541				JAG1	0.415677
PNN	-0.6476	TSPAN9	-0.255958				SURF4	0.415557
UBA52	-0.652281	PRAF2	-0.256514				ARHGEF10	0.415421
NSD1	-0.653113	RALGDS	-0.256686				NOP2	0.415332
HSD17B4	-0.65373	TP53I11	-0.25674				C20orf27	0.414978
PPIL4	-0.654897	NUCB1	-0.25782				PGAM1	0.414652
SRSF11	-0.654973	BSCL2	-0.25785				PRDX4	0.414367
TP53BP2	-0.65532	AIF1L	-0.259277				PPIL1	0.413964
CMBL	-0.657212	GUSB	-0.26038				FXN	0.41373
HNRNPDL	-0.657462	LGALS3BP	-0.260581				TRIP13	0.413645
ATF6	-0.659477	SLC2A4RG	-0.261325				NDUFAF2	0.413412
SELENOI	-0.660484	NAT14	-0.262603				TRABD	0.413265
MRPL51	-0.661408	GNAS	-0.262688				HMGA1	0.412636
SPAG9	-0.662879	ABR	-0.262806				SNRPG	0.412617
MORF4L1	-0.663393	BMP7	-0.263366				TXNDC17	0.411813
RBM27	-0.664996	GPAA1	-0.264099				CISD3	0.411778
ARCN1	-0.665861	PPP1R15A	-0.264466				TPM3	0.411036
BZW1	-0.667497	NPTX1	-0.265425				SRSF9	0.410752
EIF2S1	-0.669451	BAX	-0.265504				DEGS1	0.410633
KDM5A	-0.669768	ATP6V0E2	-0.266272				DMKN	0.40986
MBTPS2	-0.670817	SGPL1	-0.267342				PMPCA	0.409678
TOMM70	-0.671018	RHOC	-0.267874				HS6ST2	0.409469
RNF20	-0.671365	FLOT2	-0.269488				NAXE	0.409223
HMMR	-0.671934	CHMP2A	-0.271017				TARDBP	0.408031
AASDHPPT	-0.673354	MAN2B1	-0.27132				MRPL36	0.407052
CUL2	-0.673413	IGFBP7	-0.27161				BCAP31	0.406819
ROBO1	-0.673728	SYVN1	-0.271903				ARL4C	0.406646
LAPTM4A	-0.673835	SPEN	-0.272907				LARS2	0.40654
USP48	-0.674336	STMN1	-0.273363				GPATCH4	0.406342
NUDT21	-0.67459	ADCY6	-0.273973				HACD2	0.406039
B4GALT5	-0.674869	ECE1	-0.274315				GSPT1	0.406014
DDX50	-0.675333	ETFB	-0.275316				PSMA4	0.40589
COPB2	-0.676069	CELSR2	-0.27603				PTRH2	0.405447
USP7	-0.676795	TMEM59	-0.276487				PSMB2	0.405255
TMEM131	-0.676864	COX8A	-0.276972				ENO1	0.404621
PPP6R3	-0.677089	SZT2	-0.277238				S100A16	0.404539
DDX1	-0.67889	SSBP4	-0.277257				TPI1	0.404112
SMARCA1	-0.681432	PCNA	-0.277617				NXN	0.403875
ATP6V1B2	-0.682523	INCENP	-0.280087				KDELR2	0.403798
RBBP7	-0.683693	HLA-B	-0.280287				NAT10	0.403788
GLO1	-0.683748	CYHR1	-0.281664				CLPB	0.403752
MMADHC	-0.684632	WDR62	-0.282522				CDH2	0.403494
VPS29	-0.685035	TM7SF3	-0.283742				PTDSS1	0.402748
CEP55	-0.685855	C12orf57	-0.283928				ANKS6	0.402631
KIAA1429	-0.685888	CDK5RAP3	-0.285201				POLRMT	0.402505
TRIM33	-0.687469	CALCOCO1	-0.286486				PSMD14	0.401638
VDAC3	-0.688204	PKD1	-0.28743				G6PC3	0.40141
PSME3	-0.689774	HSPB1	-0.288088				MPV17L2	0.401285
ATXN10	-0.689882	MGMT	-0.29057				SNAP23	0.400854
SHTN1	-0.693871	SLC1A4	-0.291117				TNFAIP8L1	0.400726
CCNT1	-0.694661	CDC42EP4	-0.292016				SLC22A5	0.400484
ALCAM	-0.695113	ULK1	-0.29225				CALU	0.400352
PTGES3	-0.69537	KIF1A	-0.294003				GPN3	0.39984
PPP4R3A	-0.695532	RNF213	-0.295156				EHD1	0.399667
MYL12B	-0.697166	EEF1A2	-0.295311				MRPS17	0.399095
ZMPSTE24	-0.697643	MGST3	-0.29573				IMPAD1	0.399031
SETX	-0.698798	ACTR1B	-0.296423				PLOD1	0.39889
FKBP3	-0.698847	FAM168A	-0.296459				SLCO4A1	0.398821
NUP107	-0.699894	NME3	-0.297454				RAB31	0.398334
ACTR10	-0.701555	GAA	-0.297459				METTL3	0.397441
SRP72	-0.702875	PTPRA	-0.297693				TUBB4B	0.3973
CSE1L	-0.704445	DNM1	-0.298037				RYK	0.396578
HIF1A	-0.705033	GGT7	-0.298468				BANF1	0.396068
HSPB11	-0.706682	UNC5B	-0.299145				GOLIM4	0.395862
NRDC	-0.708617	THEM6	-0.300161				MZT1	0.39566
BCAP29	-0.709191	TUBGCP6	-0.300514				DENND3	0.395293
GNL2	-0.71264	TECR	-0.301446				MRPL19	0.394419
PPP1CB	-0.713736	FAM127B	-0.304866				FUCA2	0.394188
ELOVL5	-0.714151	KIAA0319L	-0.305647				LEPROTL1	0.393877
AP3M1	-0.714752	UAP1L1	-0.306224				CYB5A	0.393393
MRPS35	-0.71515	GAMT	-0.307104				MYO1C	0.393322
USP24	-0.71561	MDM2	-0.30745				PDCD5	0.393256
GOPC	-0.716833	SLC38A10	-0.307998				CLN8	0.391993
CCNI	-0.719196	BLOC1S1	-0.308009				TMEM19	0.391891
UGGT1	-0.719221	SLC41A3	-0.308328				PIP5K1A	0.391823
MSH2	-0.719577	FOXRED2	-0.309081				CD55	0.39154
EIF4G3	-0.719624	LMF2	-0.309187				IGF2BP1	0.391391
SEL1L	-0.719865	CTSB	-0.309228				SH3BP1	0.391352
NAP1L4	-0.720473	HCFC1R1	-0.309718				RPIA	0.390316
EIF5	-0.720514	NPC2	-0.3102				FADS3	0.390047
EXOSC9	-0.720651	B2M	-0.311807				STRAP	0.389609
C5orf22	-0.720822	SAT1	-0.313711				B4GALNT1	0.389339
KCTD20	-0.72199	PCNT	-0.314698				NOTCH2	0.389032
RAB3GAP2	-0.722102	TMEM164	-0.315582				SLC16A1	0.388458
TXNL1	-0.722885	DAGLA	-0.315776				AK2	0.387522
CLINT1	-0.723197	FAAH	-0.315796				PEMT	0.387435
LGR4	-0.724809	GLMP	-0.31628				GLI2	0.386456
DDX18	-0.724996	MAPK8IP3	-0.316531				PARK7	0.38587
XRCC6	-0.725532	PIK3R2	-0.316812				XRCC5	0.38576
RBM26	-0.727715	HID1	-0.317682				VCP	0.385706
GFPT1	-0.727755	F11R	-0.318669				TXN	0.385643
RFC5	-0.728474	RNF157	-0.318903				IPO11	0.385555
ATP6V1H	-0.728701	WDR90	-0.3197				KNSTRN	0.385389
TFRC	-0.729328	IER5	-0.319713				UCK2	0.384728
ATAD2	-0.729353	PRKACA	-0.319982				SEC11C	0.384408
HELZ	-0.731353	GBA	-0.320016				QSOX2	0.382758
PLS3	-0.734251	INPP5J	-0.321554				TBX1	0.38275
SAMM50	-0.735308	ZBTB4	-0.322451				LAMP1	0.382698
RLIM	-0.738217	SLC25A42	-0.322727				MB21D2	0.382436
LARS	-0.738748	MARCKSL1	-0.323608				POLR1B	0.382334
KARS	-0.739447	DUSP8	-0.326708				UTP6	0.382223
HSD17B12	-0.739453	ING4	-0.327394				AKIRIN1	0.382117
UCP2	-0.739739	PIP5K1C	-0.328355				RRBP1	0.38191
SYNCRIP	-0.739762	MMP15	-0.328478				XPO5	0.381179
TFAM	-0.741696	SRCAP	-0.328709				ACO1	0.381013
GDI2	-0.742072	CLCN6	-0.329081				JAM3	0.37978
NDC1	-0.743235	MAPK7	-0.329307				TMED9	0.37965
LRPPRC	-0.74392	TMEM8B	-0.329326				BRI3BP	0.379586
DDX52	-0.744751	CBX5	-0.329585				ELOVL5	0.379398
FBXW11	-0.745699	SP2	-0.3296				ACACA	0.379255
LRBA	-0.746419	CYBA	-0.330706				CDH3	0.378318
POLR1E	-0.74771	TRIOBP	-0.330732				ASNS	0.378034
M6PR	-0.748635	FAM134C	-0.330981				CCDC86	0.376569
BCCIP	-0.750963	FAM89B	-0.332139				HACD3	0.376299
KIF23	-0.751942	IFITM1	-0.332266				MOXD1	0.376293
FZD6	-0.752164	ARID5A	-0.332375				ALG8	0.375917
TM9SF2	-0.752637	MCRIP1	-0.33334				OSMR	0.375911
COPB1	-0.755977	MPND	-0.334329				GPI	0.375725
SCAMP1	-0.75804	ITPKB	-0.334554				ARF4	0.375519
CMTM6	-0.758327	BBS1	-0.334926				PSMB3	0.375282
EXOC2	-0.75878	FAM193A	-0.335437				YDJC	0.374963
GHITM	-0.758833	KLF13	-0.335644				PNPLA6	0.374773
UTP20	-0.758896	EMP3	-0.336602				MCFD2	0.374193
HEATR1	-0.759776	ITM2B	-0.339321				CTTN	0.374124
MELK	-0.760396	FN1	-0.340507				SEPHS1	0.373311
EML4	-0.762276	CRTC1	-0.340574				DHX33	0.373086
PARN	-0.762429	IGF1R	-0.340714				GATC	0.372707
PREPL	-0.764066	LRRC8A	-0.340866				SLC2A6	0.372385
PSIP1	-0.764074	GNG4	-0.342524				DUSP3	0.372361
RAB3GAP1	-0.764776	TNFRSF10B	-0.342808				MRPS12	0.372326
FANCI	-0.765913	AGRN	-0.344098				TMEM38B	0.37185
NF1	-0.766364	PLPPR2	-0.345743				SDCCAG3	0.371405
DIS3L	-0.766852	NRARP	-0.346001				NDFIP2	0.371348
PRIM1	-0.770321	PLP2	-0.347271				DNAJB1	0.370771
SOAT1	-0.770499	MYRF	-0.348111				PWP2	0.370525
GMNN	-0.770654	CRAT	-0.349072				FGFR3	0.369834
SEC11A	-0.771763	ASF1B	-0.349438				NPTX1	0.369641
VRK1	-0.771959	MARVELD1	-0.349472				PSMD12	0.369304
SMNDC1	-0.772769	ABCD1	-0.349671				PPP1R9B	0.368271
CPD	-0.773536	IRF2BP2	-0.350431				EGFL7	0.368256
ZNF106	-0.773657	JADE2	-0.35067				CBX1	0.36819
SAR1B	-0.774077	MIDN	-0.350707				PFAS	0.36816
MED1	-0.774632	GCHFR	-0.352792				ETF1	0.368007
MRPL45	-0.776273	E2F7	-0.35379				POLR3K	0.367521
CDC73	-0.778788	PLXNB1	-0.353907				ATP5J2	0.367362
CAPZA2	-0.779376	DDIT4	-0.354659				YRDC	0.36673
TMEM123	-0.780183	COMTD1	-0.357054				EPOP	0.365994
CHUK	-0.781023	ZC3H4	-0.359095				MTFP1	0.365198
RABEP1	-0.781044	GLI3	-0.359479				PRDX3	0.364777
SMARCA5	-0.7823	CABLES2	-0.359786				RRP36	0.36401
EPS15	-0.783876	MNT	-0.359908				CCDC3	0.364006
MFAP3	-0.784533	ROBO1	-0.36208				GOSR2	0.363705
TMOD3	-0.786509	CD99L2	-0.363409				SLC31A1	0.363507
ADD3	-0.787214	ERFE	-0.363534				LRFN4	0.363365
KDELC2	-0.790569	HDAC5	-0.363782				URB2	0.363127
PPP1CC	-0.791065	MOB3A	-0.364514				LYPLA2	0.362536
TEAD1	-0.791333	SLC26A11	-0.364721				NKD2	0.362488
SPC25	-0.793439	PER1	-0.36631				NIPA2	0.362342
FAM98B	-0.793666	RNPEPL1	-0.367818				SCARF2	0.361188
RMND5A	-0.794223	ARMC5	-0.369957				FAM89A	0.360878
RAI14	-0.795862	SOX12	-0.370347				ZNF668	0.360132
MED4	-0.796099	TMBIM4	-0.370388				SLC39A1	0.35988
PRPF3	-0.796123	CARHSP1	-0.371858				INPP5A	0.359632
FAR1	-0.796175	TNRC18	-0.37187				EBPL	0.35873
ALG6	-0.796509	POLH	-0.371933				HSP90B1	0.358074
PTK2	-0.796826	PXDN	-0.372067				TRNP1	0.357951
DOCK9	-0.79697	TSKU	-0.372613				TANGO6	0.357566
NAP1L1	-0.798907	ZCCHC24	-0.373463				HMGCS1	0.357562
LRP6	-0.799314	CPT1A	-0.375445				PSMA3	0.357441
PCLAF	-0.799568	PGPEP1	-0.377173				RBM19	0.357161
TSNAX	-0.799967	RECQL4	-0.377558				SHROOM3	0.357109
HTATSF1	-0.800586	IER5L	-0.378534				SRRT	0.35692
PPP4R1	-0.802351	PCSK1N	-0.379687				NAA20	0.35692
PPP1R12A	-0.802371	CBX4	-0.381357				MCAM	0.356792
ATF7IP	-0.804706	BLVRB	-0.38173				SCRIB	0.356293
MOB1A	-0.805482	PXMP4	-0.382148				FUOM	0.356097
SNAP23	-0.80929	RAB13	-0.382611				EEF1E1	0.355642
NADK2	-0.809575	PHLDA3	-0.383273				LARP1	0.35553
PEX19	-0.809842	PIANP	-0.383972				FAM234B	0.355326
DNTTIP2	-0.810379	ABCA3	-0.384395				UCHL1	0.35487
SDHAF2	-0.810516	JUNB	-0.38527				TMED10	0.354409
ALG8	-0.812798	CCDC92	-0.385932				SLC17A5	0.354404
HSPA4	-0.812979	SCN5A	-0.386465				NUDC	0.354178
DEGS1	-0.813379	NFKB2	-0.388377				BPNT1	0.353304
RAB18	-0.813402	CYB5D2	-0.388611				FASTKD5	0.353181
COX7B	-0.814325	SLC35E3	-0.389224				RIC8A	0.353149
LRRFIP1	-0.816308	PTPRU	-0.389751				CCNB1	0.353135
PSMD12	-0.817432	FAM234A	-0.390122				HEATR3	0.352854
MYO1B	-0.817496	MFSD13A	-0.391088				MRTO4	0.352748
AK2	-0.818035	TYMS	-0.391265				FTSJ1	0.352686
FAM208B	-0.818214	BMP8B	-0.391563				EIF3B	0.352655
PSME4	-0.819118	MKNK2	-0.391671				CNDP2	0.35238
TARDBP	-0.819151	DNAJC4	-0.392987				DBN1	0.352363
GNB4	-0.820046	BACE1	-0.396064				SBDS	0.351909
CD47	-0.820587	CPE	-0.397351				CARM1	0.351342
PWP1	-0.821067	ACACB	-0.398716				ADCY9	0.350909
RAB21	-0.821335	ARHGAP33	-0.398883				MRPS23	0.350877
RANBP9	-0.821499	IFT140	-0.399086				TMX2	0.350643
TWSG1	-0.821834	OAS3	-0.399344				IVNS1ABP	0.350301
XPOT	-0.821964	IDH2	-0.399974				EIF4G1	0.350076
KLHL15	-0.822036	PLTP	-0.400502				MRGBP	0.350013
GMPS	-0.822199	TCTN2	-0.401395				TSN	0.349926
PSMD14	-0.823011	SNN	-0.40142				LRRC59	0.34954
RC3H2	-0.823067	SLC12A4	-0.402921				GNL3	0.349515
FEM1B	-0.823737	TMEM94	-0.40432				DESI1	0.34912
DBR1	-0.823741	EHBP1L1	-0.40554				CXCL16	0.349054
FOXJ3	-0.824128	OLFML2A	-0.405692				ANP32A	0.348951
USP14	-0.82532	KANK2	-0.406039				HNRNPM	0.348695
PAPSS2	-0.825859	TRAPPC9	-0.406371				AIFM2	0.348666
UCHL5	-0.826064	C1QL1	-0.407364				TUBB6	0.348609
PBRM1	-0.826223	KCNAB2	-0.408288				MSI1	0.348551
ERP44	-0.82701	EFNB1	-0.409165				PRKDC	0.348493
FXR1	-0.827327	PHPT1	-0.410071				PPP1R26	0.348201
ARID2	-0.827916	REEP2	-0.410084				ERCC2	0.346521
DENR	-0.83026	SELENBP1	-0.410901				DRAP1	0.346139
DHX32	-0.832679	CTSD	-0.412136				LMNB2	0.345987
MRE11A	-0.833366	TMEM14A	-0.41356				SELENOF	0.345094
NR3C1	-0.834149	SSBP2	-0.414205				FAM120A	0.344932
ME2	-0.835496	SPPL2B	-0.414943				CLEC16A	0.344231
UBA6	-0.83676	UNK	-0.415358				RPN2	0.344066
YME1L1	-0.836849	ENO3	-0.415426				NTHL1	0.34401
CHRNA5	-0.83759	ITGA7	-0.415784				TCF3	0.343321
MIER1	-0.837698	BCOR	-0.416025				EI24	0.342507
CPNE3	-0.838177	MT1X	-0.417301				AK4	0.342305
STT3B	-0.840664	FBLN1	-0.417517				IDH3A	0.341425
DDX21	-0.841387	KCNQ1	-0.417592				PREP	0.341126
ACSL3	-0.8447	FAM127A	-0.419568				UBE2M	0.340943
STRAP	-0.846478	COL6A2	-0.421649				MOGS	0.340832
CSDE1	-0.848123	TCF19	-0.422613				RFT1	0.340827
CALM1	-0.848443	TSC22D3	-0.4242				DFFA	0.340816
LATS1	-0.849704	LTBP3	-0.424203				ANKRD52	0.340378
SLTM	-0.850501	TTYH3	-0.425441				VDAC3	0.340156
G3BP2	-0.851225	PBXIP1	-0.428181				ARSB	0.340021
SH3GLB1	-0.853284	CXXC5	-0.428412				NF2	0.339818
ZDHHC13	-0.854117	HTRA1	-0.429225				LTBR	0.339476
DNAJC21	-0.854175	SEPT3	-0.429339				MYDGF	0.339464
DYNLL1	-0.854285	APOBEC3C	-0.430226				DVL1	0.339394
TOPBP1	-0.854404	SLC29A4	-0.431914				PTCH1	0.33835
PGM3	-0.855224	PLEKHH3	-0.433189				CUL4A	0.338014
HNRNPD	-0.855451	HLA-DQB1	-0.433589				BAG3	0.337775
TBCA	-0.855654	KDM6B	-0.434949				TMCO1	0.337491
ZFAND6	-0.856012	APOBEC3B	-0.435608				INTS10	0.337486
SUB1	-0.860122	EVC	-0.435891				ADRM1	0.337463
RPS6KA3	-0.860146	LAMC3	-0.435946				NDC1	0.337442
OCIAD1	-0.861324	NRBP2	-0.436141				GTF3A	0.336685
RPL23A	-0.861667	COL6A1	-0.436303				SENP3	0.336505
DNA2	-0.862891	CCNG1	-0.436305				PSMA7	0.336099
C5orf51	-0.863643	FDXR	-0.436608				SPCS1	0.335549
NUB1	-0.864721	MTHFR	-0.437114				AURKAIP1	0.335542
ERO1A	-0.869102	SYT11	-0.437942				CSK	0.334378
SDC2	-0.869105	ZSWIM8	-0.438385				E2F4	0.334029
FYTTD1	-0.869808	FCGRT	-0.439475				C1orf122	0.333813
EPS8	-0.87017	TMEM132A	-0.439792				CTSZ	0.332954
UBE2E1	-0.870187	MEIS3	-0.440324				CDH24	0.332535
TMX3	-0.870936	ACSF2	-0.440537				YWHAG	0.332373
ZNF507	-0.8711	ZNF76	-0.440813				LDLR	0.332281
PPP3CA	-0.871169	PLXNB2	-0.441297				CSTF2	0.332137
CCAR1	-0.871568	CDKN2C	-0.442043				SNRPD3	0.332117
MBNL1	-0.875485	APLP1	-0.44224				DDA1	0.331932
NOP58	-0.87609	CST3	-0.442253				SNRPA1	0.331887
USP33	-0.876827	APOC1	-0.442269				EXOSC4	0.331122
HEXB	-0.877571	TSPAN7	-0.444715				RAB11FIP1	0.330604
SKP1	-0.878286	SREBF1	-0.444879				DENR	0.330323
RAB6A	-0.880083	BCL2L11	-0.446792				TNFRSF10A	0.330287
CDC16	-0.882231	CCDC157	-0.446944				CLPP	0.330133
LMAN1	-0.883936	ARSA	-0.449011				NDUFB8	0.329766
ATG3	-0.885608	FZD9	-0.449311				HOMER2	0.329083
ATP1B3	-0.886975	VASH1	-0.451917				TIMM10	0.328396
ASCC1	-0.887795	KCNS3	-0.453969				KLHL18	0.328119
POMP	-0.888177	PSD4	-0.454057				PSMD2	0.327628
KNTC1	-0.888272	NACAD	-0.45435				SLC7A6	0.327532
HBS1L	-0.888431	DNASE1L1	-0.454567				FAM65A	0.327459
SRBD1	-0.888472	KIF26A	-0.455026				C8orf33	0.326782
MTDH	-0.889188	ATP2A3	-0.455649				MYH9	0.32634
TMEM50A	-0.889616	JUND	-0.456416				KLC2	0.326256
ALDH5A1	-0.889817	CACNA1H	-0.457044				USP5	0.326104
KIFAP3	-0.890208	SHISA2	-0.457981				SH3KBP1	0.326059
NDUFAF4	-0.89026	APBB3	-0.458214				TJP2	0.325901
IPO7	-0.89117	PLD3	-0.458708				SEC61A1	0.325807
ZNF326	-0.892154	SESN1	-0.458935				ARHGAP45	0.325612
MATR3	-0.894167	TCF7	-0.459958				DNAJC19	0.325266
NUP133	-0.894292	SHC2	-0.459969				PACSIN3	0.324803
ITGAV	-0.894865	SUSD6	-0.460811				NPTN	0.324636
GPX8	-0.895084	TSC22D1	-0.461092				GOT2	0.323529
ACTR3	-0.895141	PLK3	-0.462712				PSMC2	0.323317
WAPL	-0.89519	MAGED2	-0.464125				DUSP14	0.323306
CSNK1A1	-0.895836	MELTF	-0.466345				ID4	0.323229
RFWD2	-0.895954	HELZ2	-0.467171				SLC1A5	0.323216
PSMG1	-0.896016	H6PD	-0.467456				CORO1C	0.323096
HSPH1	-0.896032	DPYSL2	-0.467843				NUDT5	0.322486
CCDC93	-0.896941	MBOAT1	-0.469439				MRPS6	0.322378
ADGRL2	-0.897202	MSX2	-0.470091				NDUFS6	0.322044
DNAJC12	-0.898224	SLC16A2	-0.472492				MFSD5	0.321565
MZT1	-0.898596	PNRC1	-0.472682				TEX2	0.321474
LSM3	-0.900977	FADS2	-0.472819				ENTPD4	0.321277
NR1D2	-0.904172	ATP2B4	-0.473241				FBN2	0.321016
WAC	-0.907741	SLC35E2B	-0.47355				HNRNPK	0.320991
PNPT1	-0.908042	CDON	-0.473643				SCO1	0.320887
MYL12A	-0.909107	PC	-0.474605				PARVA	0.320356
CUL3	-0.909373	SAMD11	-0.474731				EXOSC7	0.320024
CDC27	-0.911232	IGSF3	-0.475676				TNIP2	0.319833
ZC3H13	-0.911676	SLC25A45	-0.47716				CBR1	0.31923
SEC63	-0.911975	MDK	-0.477403				HDDC2	0.319101
FMR1	-0.913133	IRF7	-0.477982				NOMO1	0.318502
ABCE1	-0.916776	SEZ6L2	-0.47918				SLC39A4	0.318061
FAM208A	-0.917834	LZTS3	-0.481332				DOLK	0.318
PJA2	-0.917972	TPPP	-0.481798				HIP1R	0.317965
TCEAL4	-0.917979	GPX3	-0.483671				MAPKAPK2	0.317375
SLC6A15	-0.918252	CRLF1	-0.483984				NIPAL3	0.316149
ENPP1	-0.919408	POLD4	-0.487261				TUFT1	0.315032
HECTD1	-0.919636	ANK1	-0.487533				CERCAM	0.314787
TSPAN6	-0.920559	BAHCC1	-0.489757				AMMECR1L	0.314628
STAG1	-0.920729	HTRA3	-0.491328				MRPL14	0.314555
ATXN7L3B	-0.921341	PLAT	-0.491553				TWNK	0.31449
PRIM2	-0.921864	NGFR	-0.491718				HSD17B12	0.314032
ATP6V1C1	-0.923065	ADAMTS1	-0.493125				MRPL24	0.314009
SCFD1	-0.924289	CLSTN3	-0.493344				PHF23	0.313698
UBE3A	-0.924738	TLE3	-0.498471				NR2F2	0.313657
MORC4	-0.925196	SGSM2	-0.499457				PSMB6	0.313533
GNAI1	-0.926103	PLXNA3	-0.499464				EIF3J	0.313208
RNF14	-0.926233	TGFB1	-0.50231				DBI	0.313056
BCLAF1	-0.926376	MANSC1	-0.504838				PFDN2	0.313011
LIN7C	-0.92646	MEGF8	-0.505252				CRELD2	0.31294
HNRNPA2B1	-0.927402	ZBTB42	-0.506111				MTCH2	0.312713
METAP2	-0.927609	RND1	-0.506857				RSAD1	0.31201
KRR1	-0.928282	RGMA	-0.507386				CYB5B	0.311972
GPD2	-0.929101	PTPRS	-0.509464				SFT2D1	0.311832
SLU7	-0.929198	MAN2B2	-0.510868				SCLY	0.311505
GOLPH3L	-0.929414	SFXN5	-0.510881				HSPB8	0.310714
ERCC6L2	-0.929653	FAM84B	-0.51091				PSMG1	0.31062
BAZ1A	-0.930036	PHYHD1	-0.510991				HMBS	0.31024
CBX3	-0.930055	HAPLN3	-0.511182				C1orf52	0.309895
GINM1	-0.930481	THSD4	-0.511481				MRPS10	0.30985
RAD51AP1	-0.930917	LMF1	-0.511518				LPCAT1	0.309826
UBE2K	-0.931659	TUBB3	-0.512632				GPT2	0.30957
DYNC1I2	-0.931715	PAQR4	-0.518555				LARS	0.309475
RNF8	-0.932465	HIST1H2BD	-0.51898				YWHAB	0.309229
ACTR2	-0.93284	CDH23	-0.519162				LONP1	0.309022
METTL5	-0.933223	QPRT	-0.521087				SHC1	0.308953
SNRPB2	-0.934538	PBX1	-0.523102				ATP11A	0.308742
SEPT7	-0.934879	PGF	-0.524031				TFDP1	0.308309
TTK	-0.93557	ZDHHC12	-0.524263				NACC1	0.308241
PAM	-0.936216	FZD8	-0.525233				TBKBP1	0.30824
LRRC1	-0.936777	PCYOX1L	-0.527538				TRRAP	0.308156
NAF1	-0.937192	MMP17	-0.527592				RNF126	0.308071
LUC7L3	-0.937683	CEND1	-0.529974				POLR2E	0.307653
TTC1	-0.939257	C21orf58	-0.531623				PIEZO1	0.307515
FBXL3	-0.940013	LOC81691	-0.53193				TMEM109	0.30721
HSP90B1	-0.941062	LIF	-0.532038				KLF16	0.306959
THUMPD3	-0.943561	IFI35	-0.533821				LBR	0.306682
MARCH5	-0.944287	LRRC56	-0.535868				POFUT1	0.306195
ANAPC1	-0.944338	LIG1	-0.536528				GHITM	0.306054
COPS2	-0.944641	ARVCF	-0.536743				MXRA7	0.305995
ATAD1	-0.945099	LAMB2	-0.537276				CYBA	0.305641
CRNKL1	-0.945534	NOTCH3	-0.538576				MRPS7	0.305121
SDCBP	-0.945834	FOSB	-0.538664				SLC35F6	0.304147
MSH3	-0.947457	C1RL	-0.538792				PLXNA1	0.303754
PDCD4	-0.949397	FRMD8	-0.538831				COCH	0.303631
YTHDC2	-0.950105	F10	-0.540678				RCN1	0.303476
UAP1	-0.950479	ARC	-0.541096				PCNX3	0.303285
ETNK1	-0.950981	STMN4	-0.542028				ATP13A2	0.3029
KLHL5	-0.951477	TRAPPC6A	-0.54222				MRPL4	0.302836
SKIV2L2	-0.952005	VWA1	-0.543495				VKORC1L1	0.302734
TPP2	-0.952695	SLC35E2	-0.544213				UGGT1	0.302522
PHF6	-0.953133	H1F0	-0.548845				SNRPB2	0.302501
PAXBP1	-0.953292	MAP1A	-0.551223				UBE2K	0.302428
SNX4	-0.95392	MFGE8	-0.552323				TRMU	0.302237
ZMYM1	-0.954654	GRN	-0.554044				ATIC	0.302084
KPNA4	-0.954969	C1R	-0.554092				RNF44	0.301803
LARP7	-0.956238	GM2A	-0.554707				HM13	0.301546
SLC39A6	-0.957439	MMP2	-0.554976				PWP1	0.301192
YTHDF3	-0.959238	NRXN2	-0.554996				PRDX6	0.301115
ZNHIT6	-0.960774	NPTXR	-0.558506				SEC61B	0.300602
C12orf4	-0.961444	FOXO6	-0.558896				KPNA2	0.300317
MCM8	-0.962129	SELENOP	-0.560029				GLO1	0.30017
ECHDC1	-0.962625	MARCH3	-0.561101				AP3S1	0.299995
TRAM1	-0.963336	GAS6	-0.561318				RRP1	0.298942
DSC2	-0.9644	SOX4	-0.562786				KCTD20	0.298677
IDI1	-0.965388	COL4A5	-0.56661				PSMC4	0.298509
MCTS1	-0.96541	DYRK1B	-0.568018				NDUFAF3	0.296562
HSPA13	-0.96565	NR1D1	-0.568039				SORT1	0.296309
CGGBP1	-0.966747	LIMD2	-0.569054				TMEM205	0.296276
GLRX3	-0.967172	ACAP3	-0.569645				TRMT112	0.296237
IPO8	-0.967748	ICOSLG	-0.569765				ALG1	0.295772
ASCC3	-0.969835	CIC	-0.571051				SLC25A10	0.295253
HELLS	-0.970485	SLC22A23	-0.57295				XXYLT1	0.295229
ETF1	-0.970853	ABCA2	-0.574103				GSR	0.294874
DLG1	-0.972359	MVP	-0.574755				SEC61G	0.294606
RB1	-0.973778	ADAMTS13	-0.575407				ATP5G3	0.294469
HNRNPH3	-0.974067	AMPH	-0.577338				AP2B1	0.293431
ZRANB2	-0.974521	HGSNAT	-0.577375				CISD2	0.293219
ARHGEF12	-0.974824	PRODH	-0.578278				TIMM10B	0.29247
BAG2	-0.974958	GPC3	-0.57847				NOL7	0.292408
N4BP2L2	-0.975392	TPP1	-0.580096				CAPN2	0.291743
USP9X	-0.97578	BBC3	-0.58301				ACAT1	0.291718
PPAT	-0.978198	COL2A1	-0.585147				B4GALT5	0.291375
SEPT11	-0.981754	TCEAL7	-0.586583				TRIP10	0.291257
ZNF770	-0.9819	ABCG1	-0.586717				NOP10	0.291209
SLC38A2	-0.982425	NYNRIN	-0.586767				CMTM4	0.291003
DNAJC10	-0.983513	GPR153	-0.589304				NSMF	0.290902
HDAC2	-0.983837	NRGN	-0.589479				MDH2	0.290322
ZRANB1	-0.984031	DBP	-0.59001				OAT	0.290107
GTF2E2	-0.984116	TMOD1	-0.590212				HPRT1	0.289887
HPS5	-0.986479	RINL	-0.592768				MRS2	0.289869
C8orf59	-0.986874	WBP1	-0.59593				ARPC2	0.289693
TNPO1	-0.98735	NDRG4	-0.597252				SCD	0.289518
SMG1	-0.987941	AP5Z1	-0.597462				CDC42EP1	0.289239
TDRD7	-0.988684	EFNB3	-0.603021				AGPAT3	0.289228
SERINC1	-0.989447	SEMA6C	-0.603169				TEX261	0.289193
ZFX	-0.989579	PRRT3	-0.603755				C1orf159	0.288919
DIS3	-0.989916	ADGRA2	-0.603995				LSM4	0.288634
SMAD5	-0.991173	SLC12A7	-0.604423				UBE2J2	0.288529
TBC1D15	-0.991342	KANK3	-0.605161				GTF2A2	0.288458
KIF2A	-0.992553	IFI27L2	-0.6054				XRCC6	0.288332
CDC7	-0.992841	ADAMTS2	-0.607708				ACTR3	0.288289
INTS2	-0.994991	AP3B2	-0.608069				ILF3	0.287781
TRMT1L	-0.995178	EMID1	-0.609875				GMPPA	0.287129
KRAS	-0.995372	TM7SF2	-0.611423				TXNDC12	0.286439
CKAP2	-0.995443	TMSB15A	-0.613715				TMEM147	0.286385
CNIH4	-0.995783	EBF4	-0.614315				FBXO9	0.286348
ZCCHC11	-0.995998	CACNG6	-0.614386				CHMP7	0.286317
CDCA2	-0.996034	RGAG4	-0.614761				SSRP1	0.286296
CCDC47	-0.997053	LGALS1	-0.615195				SSSCA1	0.285853
ZNF24	-0.997696	CRIP2	-0.618337				THAP4	0.285799
PTPN13	-0.998137	ECEL1	-0.619774				COLGALT1	0.284635
ABCD3	-0.998992	TSHZ1	-0.619849				HSD17B10	0.284624
SLC39A10	-1.00004	NEFL	-0.622631				PSMC3	0.284324
TROVE2	-1.00227	RELB	-0.624148				PTMA	0.284287
DNAJC2	-1.00246	FADS1	-0.625473				HNRNPC	0.283656
DPP8	-1.00368	PIK3IP1	-0.626214				MORF4L1	0.283635
NCAPG	-1.00377	DDB2	-0.626649				PKM	0.283366
CFAP97	-1.00511	C2CD4C	-0.627173				XBP1	0.283235
GSK3B	-1.00587	PCDHGA11	-0.627567				GRWD1	0.283217
SCML2	-1.00636	EPHB6	-0.628084				HDAC2	0.282642
PUM3	-1.00756	CACFD1	-0.632048				IMPDH1	0.282606
NDUFA10	-1.01188	CA11	-0.633739				UBE2N	0.281883
ARL1	-1.013	TMEM59L	-0.635425				MRPS15	0.281684
AP3B1	-1.01324	ACHE	-0.639719				XPO6	0.281658
PRPF40A	-1.0141	NRP1	-0.647242				ECHS1	0.281622
UBE2G1	-1.01472	NXPH4	-0.655706				MBTPS1	0.281476
ORC4	-1.01704	TUBA1A	-0.656981				NFIX	0.281333
ZC3H15	-1.01737	TBX3	-0.657188				NDUFA9	0.281267
SC5D	-1.01754	ATP1B2	-0.660692				CLTB	0.280942
FBXO5	-1.01778	ISYNA1	-0.661389				SEPT2	0.280702
ATP2C1	-1.01796	NOTCH1	-0.661658				SLC35B1	0.280542
SNX14	-1.01802	TP73	-0.664053				ANAPC1	0.280368
DYM	-1.01832	SDC3	-0.668809				MRPL52	0.280035
CUL4B	-1.02005	PLA2G6	-0.670701				WNK2	0.279798
ERGIC2	-1.02151	PRSS23	-0.671109				SLC35E1	0.27929
IDE	-1.02248	STMN3	-0.671554				NGRN	0.279182
SEPT10	-1.02368	RASSF4	-0.67338				EIF1AX	0.279116
ICE1	-1.02452	ROGDI	-0.67926				TMEM161A	0.279023
SETD2	-1.02603	SERPING1	-0.680195				OXCT1	0.278723
RNF219	-1.02755	CNIH2	-0.68198				IRAK1	0.278642
AMZ2	-1.02806	CDC42BPG	-0.683508				TRIM47	0.277933
SNX2	-1.02854	DHRS2	-0.683786				TMEM246	0.277646
OPA1	-1.03149	DLX4	-0.685029				KARS	0.277603
MKLN1	-1.03235	MRC2	-0.691425				LAMC1	0.277365
BRIX1	-1.03296	C9orf172	-0.692151				DIAPH1	0.276394
MYEF2	-1.03373	CELSR3	-0.692884				RCC1	0.275486
SACM1L	-1.03845	MAPK4	-0.697297				NDUFS5	0.275328
CALD1	-1.03944	NPTX2	-0.700819				TBC1D14	0.275302
SCAF8	-1.04017	PLEKHB1	-0.70476				TBL2	0.275063
RBBP8	-1.04041	NOXA1	-0.704978				MORF4L2	0.274422
KIDINS220	-1.04081	SARDH	-0.705898				DPH2	0.274359
RFC1	-1.04114	HIST1H2BK	-0.708202				THOC6	0.273522
SNX6	-1.04549	TMEM175	-0.710546				AVPI1	0.273515
SP3	-1.04556	BTG2	-0.710605				DAZAP1	0.272947
SLF2	-1.04982	CSPG4	-0.713552				SLC41A1	0.272854
GOLIM4	-1.05175	SPATA18	-0.716644				TM9SF2	0.272814
TIPIN	-1.05426	CXCR4	-0.719754				UBQLN1	0.272774
CAND1	-1.05534	SERPINF1	-0.720162				SMS	0.272603
UPF3B	-1.05572	EDA2R	-0.721993				WRAP73	0.272568
XPO1	-1.05975	RHBDL3	-0.723457				NR2F6	0.271898
MARCH7	-1.05979	HSD3B7	-0.729097				GAB2	0.271734
C5orf34	-1.06066	DNAH17	-0.729345				CD151	0.27133
ATP11B	-1.06115	CD82	-0.732909				RNF41	0.270512
ADAM10	-1.06358	DERL3	-0.733138				RAB5C	0.270273
PDS5A	-1.06379	NID1	-0.735638				FAM83H	0.270102
GNPAT	-1.06618	TTYH2	-0.737131				CHPT1	0.269465
MAP4K3	-1.06903	TOB1	-0.737574				FZD2	0.269447
ELF2	-1.06981	IRF2BPL	-0.747194				HNRNPU	0.269315
TBC1D23	-1.07194	LTBP4	-0.760556				SLIRP	0.268373
SPG20	-1.07363	ACVRL1	-0.76225				LSM7	0.267953
KIF11	-1.07522	ABCA7	-0.767611				GLIS2	0.267318
PCGF5	-1.07539	ZCCHC12	-0.76932				CAP1	0.267193
AP3S1	-1.07695	CORO2B	-0.771801				KAT2A	0.266559
NFU1	-1.0774	SLC22A17	-0.77423				NABP2	0.266147
BRCC3	-1.07819	EPHB3	-0.778258				SDHB	0.265989
HSPA4L	-1.07878	TCN2	-0.780222				SYNCRIP	0.265955
RPL36A-HNRNPH2	-1.0797	CELSR1	-0.784247				UMPS	0.265843
CTSV	-1.08209	OLFM1	-0.791883				RHOD	0.265795
PPM1A	-1.08275	ARSD	-0.793793				ILF2	0.265637
UFL1	-1.08279	FNDC10	-0.80021				PAK2	0.265592
ERLEC1	-1.08562	PIDD1	-0.80122				MED22	0.265127
LSM1	-1.08747	NEURL1B	-0.803009				PCDHGC3	0.265031
GOLT1B	-1.08812	TP53INP2	-0.804161				CDK2AP1	0.264956
CD109	-1.08887	IL32	-0.805575				ICMT	0.264933
TOP2A	-1.08929	DENND6B	-0.808461				MYO10	0.264415
BRCA1	-1.09179	LRP1	-0.809275				RCC2	0.264231
CLSPN	-1.0923	GAL3ST4	-0.811694				SCRN1	0.263617
USP8	-1.09367	HEY1	-0.81547				KIF7	0.263597
DSTN	-1.09428	GSN	-0.82235				CNPY2	0.263499
NCKAP1	-1.0977	CGA	-0.82501				NOP9	0.263309
TBK1	-1.10033	MDGA1	-0.828665				GLB1L2	0.263267
RANBP6	-1.10053	NREP	-0.831951				WARS	0.263148
EIF5B	-1.10194	HIST1H1C	-0.836674				STT3A	0.263012
CCDC14	-1.10374	BST2	-0.840911				MRPL18	0.262743
RDX	-1.10437	EPHB1	-0.844217				CHST3	0.262237
HS2ST1	-1.10472	MT2A	-0.873228				PMM2	0.261984
RPAP3	-1.10605	YPEL3	-0.877161				PSMB5	0.261843
CCT8	-1.10872	SLIT2	-0.878609				MAD2L1	0.261812
CENPU	-1.10937	FAM212B	-0.895539				DNAJC14	0.261548
HDGFRP3	-1.10963	RGS16	-0.910103				MCL1	0.261503
ZNF131	-1.11308	ZNF703	-0.924844				ELOVL1	0.261486
LEPROTL1	-1.11509	SYTL1	-0.926704				RBM3	0.261437
HIBCH	-1.11564	BHLHE40	-0.927315				PGP	0.261078
EIF1AX	-1.12062	RAC2	-0.938651				RUVBL2	0.260965
NEDD1	-1.1227	ADAMTS16	-0.942777				GINS1	0.260876
PPIG	-1.12328	NR2F1	-0.95268				RARG	0.260492
CCDC77	-1.12353	C10orf10	-0.969192				TIMM44	0.260387
TMEM184C	-1.1255	REEP6	-0.977089				PALLD	0.26021
METTL14	-1.12565	TP53I3	-0.989549				SF3A3	0.260011
BOD1	-1.12578	PLA2G4C	-1.01317				ISG20L2	0.259983
KBTBD2	-1.12644	ORAI3	-1.01584				POLR3H	0.259571
AGPS	-1.12696	SNCG	-1.03563				SRSF4	0.259247
PLOD2	-1.12909	PIK3R3	-1.05656				ZDHHC18	0.259112
ATF1	-1.12938	HIST2H2BE	-1.06				CDC37	0.258958
ITGB1	-1.12975	TSPAN11	-1.07737				SPCS2	0.258513
TMEM33	-1.13048	GAS1	-1.09946				COPB2	0.258392
EXOC6	-1.13091	SOX2	-1.10635				FXYD5	0.258263
STRN3	-1.13269	RENBP	-1.10665				AK1	0.257993
MDM2	-1.13809	ACTA2	-1.13325				DHX34	0.25789
ECT2	-1.14007	ECM1	-1.13337				SFXN2	0.257776
SRP54	-1.14138	FXYD6	-1.18433				TOR1A	0.257319
TGFBR1	-1.14227	PARM1	-1.18637				NCAPD3	0.257256
LARP4	-1.14262	GDF15	-1.2474				TIMM50	0.257235
ESCO2	-1.14737	CDKN1A	-1.2533				SERBP1	0.256981
DEK	-1.14769	EGR1	-1.2601				SLC35C1	0.256978
DYRK2	-1.14782	NECTIN4	-1.30131				CDCA3	0.256781
CEBPG	-1.14806	ZNF503	-1.33771				IGF2BP2	0.254984
STK26	-1.15013	SMOC1	-1.36245				PPA1	0.254493
TTC3	-1.15202	METTL7A	-1.45008				AMPD2	0.253946
NFE2L2	-1.15407	CEL	-1.72157				NDUFAB1	0.253941
NHLRC2	-1.15529	BMF	-1.95392				ANKH	0.253776
PAIP2	-1.15912						MTG1	0.253315
PKN2	-1.16027						HSPBP1	0.251994
USO1	-1.16102						PSMB1	0.251917
RAPGEF2	-1.16449						SH3BP4	0.251912
RAB1A	-1.1664						PGRMC1	0.251241
SPDL1	-1.16753						OSTC	0.250915
KLHL7	-1.16818						PRPS1	0.25025
TAX1BP1	-1.17021						ITGA5	0.249675
ELF1	-1.1764						KRI1	0.249654
TOM1L1	-1.18488						PLXNA2	0.249573
SEC62	-1.18671						PHF5A	0.248994
SENP2	-1.18721						KMT2D	0.24845
NOL8	-1.19134						DNAJC8	0.248431
MBOAT2	-1.19363						LIMD1	0.247773
MAPK9	-1.19592						AGAP3	0.247137
RECQL	-1.19836						PPM1F	0.247131
NUCB2	-1.19858						POP7	0.246971
HSP90AA1	-1.19861						NDUFA3	0.246944
R3HCC1L	-1.19866						TOMM6	0.246042
SCAF11	-1.19886						ADAM15	0.24474
NRAS	-1.20025						CENPV	0.244437
THOC2	-1.20061						MAP2K1	0.24436
PBK	-1.20365						ETFA	0.244322
PHKB	-1.21192						TACC3	0.244319
PARPBP	-1.21278						MAT2A	0.244033
CLIP1	-1.21395						HNRNPH1	0.24388
IPO11	-1.21461						EIF4G2	0.243148
TAF2	-1.2174						MRPS16	0.243047
MYO6	-1.22342						LAS1L	0.242999
THOC1	-1.22425						SNX19	0.242922
BPTF	-1.22592						SV2A	0.242775
AKT3	-1.22613						PRR13	0.242468
PRMT3	-1.22639						SLC25A19	0.242356
IREB2	-1.22694						AAMP	0.241831
AGTPBP1	-1.22968						ELAVL1	0.241544
CD2AP	-1.23173						UROD	0.240803
STK38	-1.23179						PRR11	0.240798
PON2	-1.23376						TMEM189	0.240158
GPBP1	-1.23709						PYCR2	0.239785
CEP57	-1.24096						SNRNP40	0.23953
CPSF2	-1.24138						ACTR1A	0.239383
UBLCP1	-1.24451						DPYSL3	0.238396
USP47	-1.24663						DAG1	0.238291
OSBPL11	-1.24914						KPNB1	0.237726
LIN54	-1.25114						LRP5	0.237492
DHX36	-1.25136						DNPH1	0.236979
STXBP3	-1.25165						ADCY3	0.236138
U2SURP	-1.25273						SOD1	0.235842
ZNF638	-1.25954						STOML2	0.235577
CRCP	-1.26801						NDUFS8	0.23557
ZMYM4	-1.26941						LRP3	0.235363
TXNDC16	-1.26948						ANGEL1	0.235295
ATP13A3	-1.26958						TXNL4A	0.235077
CCNE2	-1.2749						POM121	0.234658
PRPF4B	-1.2762						SURF6	0.234286
FBXO11	-1.27636						GABARAPL1	0.233872
ATL2	-1.27682						IVD	0.233643
SREK1	-1.2773						SNRPC	0.233321
KMT5B	-1.27816						NDUFA8	0.233137
PPP2R5E	-1.27924						AHNAK	0.232157
MIOS	-1.2825						MRPL23	0.231712
RAD50	-1.28372						RAB8A	0.231633
GALNT1	-1.28519						DNAAF5	0.231175
NAA15	-1.28583						VCL	0.231025
QSER1	-1.29047						AKT1	0.230874
PCCA	-1.29122						ACOT9	0.230345
MPP7	-1.29505						PYGL	0.229703
TBC1D5	-1.29538						SLC35B2	0.229358
RSF1	-1.29862						IMP3	0.228158
LPGAT1	-1.30828						NPRL3	0.228008
MED13	-1.31143						TGOLN2	0.227957
PAPOLG	-1.31558						MRPL20	0.227916
MTF2	-1.31736						PDAP1	0.227814
TRMT10C	-1.32166						RSL1D1	0.227792
TMEM30A	-1.32398						DUS1L	0.227636
ZWILCH	-1.32427						NCDN	0.227166
ARL5B	-1.32548						NOC2L	0.226218
TCEA1	-1.32622						PODXL2	0.225527
SSB	-1.32685						CFL1	0.225462
GMPR	-1.32719						TAGLN2	0.225357
CEBPZ	-1.32792						B4GALT3	0.224562
TPR	-1.33075						NT5DC2	0.224081
AGGF1	-1.33143						FAM60A	0.223401
RPRD1A	-1.33319						SLC25A39	0.223331
CHD1	-1.33448						SLC52A2	0.22328
WRN	-1.34242						EXTL3	0.223055
TMEM126A	-1.34495						TAF15	0.222829
EIF2AK2	-1.3453						PPME1	0.222802
ARHGAP10	-1.34714						SMYD5	0.222581
CAB39	-1.34913						ZDHHC5	0.222071
TM9SF3	-1.35175						DHX15	0.221774
KIF5B	-1.35458						FKBP1A	0.221383
SMC3	-1.35852						TIMM13	0.221078
CWC27	-1.3623						TBCA	0.220423
SMC2	-1.37175						NEDD8	0.220296
ZNF121	-1.37204						GLYR1	0.220127
LYRM2	-1.37634						TMEM214	0.21967
ZNF518B	-1.37953						RNH1	0.219362
ZNF146	-1.38221						MRPL28	0.219259
RAP1A	-1.38464						FGFRL1	0.219198
HLTF	-1.38871						PRPF31	0.218567
CENPK	-1.39809						MGAT1	0.218548
PRPF39	-1.39874						HDAC7	0.218207
TGS1	-1.39898						DAD1	0.218039
SENP6	-1.40298						SMARCC1	0.217769
NBN	-1.40989						EEF1B2	0.217681
ARHGAP11A	-1.41589						CALR	0.217378
E2F5	-1.42076						BSG	0.21619
AASDH	-1.42222						PTPMT1	0.216157
NEK7	-1.42475						RPL7L1	0.216155
DEPDC1	-1.42485						PRMT5	0.216049
OXR1	-1.42722						H2AFY	0.215884
ANAPC13	-1.44385						ALDOA	0.215762
SMARCAD1	-1.44683						ELAC2	0.215534
CRIPT	-1.4485						KDM1A	0.215326
ANP32E	-1.4555						CCT4	0.21423
FGFR1OP2	-1.45564						TRA2B	0.214205
EXOC5	-1.45736						YKT6	0.213191
KIAA1524	-1.45891						TOMM22	0.212967
MTIF2	-1.46015						GATAD2A	0.212568
SMC4	-1.46135						KIAA1522	0.211943
FAM91A1	-1.47928						ABT1	0.211486
RNMT	-1.47933						GDE1	0.211474
ERI2	-1.48041						APMAP	0.211404
RNF6	-1.48154						YARS	0.211191
RNF168	-1.49797						ADGRL1	0.210937
TTC37	-1.49916						CAD	0.210927
UROS	-1.49921						CHD3	0.210558
XIAP	-1.50689						JTB	0.210072
USP1	-1.52868						SNRPB	0.210034
TOP2B	-1.53501						WDR5	0.20903
PCM1	-1.53721						CCT3	0.208381
SGO1	-1.53766						MAP4	0.208097
LMBRD2	-1.53789						UBE2S	0.207437
SLK	-1.54315						EIF4A1	0.207306
OTUD4	-1.55602						MRPS34	0.207022
NIPBL	-1.55732						CSNK2A1	0.205529
STK38L	-1.58134						UBA2	0.204713
CMC2	-1.61222						PSMD13	0.204383
NDUFC2	-1.62794						GALNT2	0.203483
TAOK1	-1.64033						PTPA	0.203251
MGST1	-1.64217						MTHFD1	0.203069
FAM111B	-1.65112						HNRNPL	0.2021
PHF20L1	-1.65275						NUP210	0.201129
STAG2	-1.67449						YWHAE	0.20069
ZBTB33	-1.67588						TUFM	0.199579
PIK3C2A	-1.68777						SCAMP3	0.199568
FAIM	-1.70973						ACIN1	0.19934
HIPK3	-1.76652						SLC25A11	0.199256
CENPF	-1.85361						PSMA1	0.198823
MAN1A2	-1.85665						MLEC	0.198184
KTN1	-1.96005						ATP5B	0.197552
CTU2	-2.01608						ELP5	0.196911
PRR13	-2.22059						SPARC	0.196068
YAP1	-2.94087						DNAJA3	0.195965
							SMARCA4	0.195645
							CLPTM1	0.195139
							SZRD1	0.194883
							ATG9A	0.194667
							SAE1	0.191962
							PCBP1	0.190166
							COPS6	0.190017
							UBR4	0.18881
							EFTUD2	0.18867
							TSPAN3	0.188419
							RPN1	0.185372
							RAD23B	0.185254
							SF3B4	0.184237
							CCT7	0.18297
							CYB5R3	0.182416
							ACTN4	0.180467
							PSMD8	0.178694
							NUP188	0.177546
							RAB7A	0.176212
							PPM1G	0.174259
							EIF3I	0.173821
							PSMD3	0.172999
							GCN1	0.17267
							HNRNPA1	0.167175
							PRPF19	0.165917
							GSTP1	0.16493
							RPS3	-0.15759
							WASF2	-0.159107
							RPS12	-0.15999
							RACK1	-0.16511
							RPL37	-0.165955
							RPL7A	-0.166238
							PGD	-0.169004
							RPS2	-0.169076
							FADS1	-0.170766
							EIF1	-0.171843
							SUPT5H	-0.172238
							EIF4EBP2	-0.172841
							EEF1A1	-0.173802
							IMPDH2	-0.174481
							RPS25	-0.1749
							DPF2	-0.175197
							POLE	-0.178244
							YIPF3	-0.179594
							STMN1	-0.182199
							GTF3C5	-0.182448
							RPS27A	-0.183969
							RPS10-NUDT3	-0.184813
							RPL29	-0.18604
							MCM2	-0.186404
							CDK16	-0.186781
							ABL1	-0.187058
							RPL23A	-0.188346
							TK1	-0.188785
							HEXA	-0.188966
							TMSB10	-0.192437
							EIF2S3	-0.193598
							DNM2	-0.194098
							TPT1	-0.194167
							RPL37A	-0.195715
							PTPRU	-0.199055
							MXD4	-0.199468
							UBA52	-0.199619
							ERGIC3	-0.199733
							PSAP	-0.200464
							CNBP	-0.203516
							YBX3	-0.204158
							RNPEP	-0.20435
							MMS19	-0.205717
							F11R	-0.205783
							THOP1	-0.208037
							PNPLA2	-0.210431
							EEF1G	-0.210931
							MBD6	-0.211253
							NXF1	-0.211897
							RPS21	-0.212032
							ABCA2	-0.212059
							RPL32	-0.212284
							COQ8A	-0.213412
							RPL36A-HNRNPH2	-0.213999
							COG4	-0.214544
							ATP5G2	-0.215174
							NFYC	-0.216029
							ATF3	-0.216215
							ENO2	-0.217847
							ATP6V0D1	-0.218161
							RRM2	-0.218449
							NEO1	-0.219427
							CASP2	-0.22014
							RPL18	-0.220158
							BLOC1S1	-0.220471
							TYMS	-0.220558
							CDIP1	-0.220959
							RPS20	-0.220989
							TLE3	-0.222064
							IRS2	-0.222107
							ZNF395	-0.222619
							RPS9	-0.223547
							CHTF8	-0.223653
							PRKAB1	-0.224309
							HGS	-0.22458
							TJAP1	-0.224999
							POLR2A	-0.225309
							PI4K2A	-0.225965
							RPS4X	-0.2264
							JOSD1	-0.226554
							KLHL21	-0.226659
							RPL13A	-0.227059
							MYL6	-0.228008
							SUGP1	-0.228406
							NUMA1	-0.228442
							RPL10A	-0.22846
							DGCR6L	-0.229168
							FTH1	-0.229236
							FAM127A	-0.229277
							RBM4	-0.22978
							PAK1	-0.230153
							RHBDD2	-0.230313
							CBX2	-0.23045
							ARAP1	-0.231026
							RPL41	-0.231235
							RPL10	-0.232751
							MAP3K3	-0.233304
							R3HDM2	-0.23404
							EDC4	-0.234501
							MKL1	-0.234839
							SURF1	-0.234865
							ZSCAN18	-0.234949
							ZER1	-0.235284
							GNG4	-0.235976
							ARFGAP2	-0.237063
							DCTN2	-0.237088
							MEPCE	-0.237762
							CRAT	-0.238391
							FAM134C	-0.238511
							KLF13	-0.239127
							TXNRD2	-0.239546
							SLC9A3R1	-0.239941
							RPS15A	-0.240009
							TYK2	-0.241061
							IDH3G	-0.241997
							KIAA0319L	-0.242192
							MIDN	-0.242756
							VRK3	-0.244151
							CRAMP1	-0.244175
							IDH2	-0.244255
							ATG13	-0.244289
							VPS11	-0.244387
							BRK1	-0.24543
							NSUN5	-0.245836
							CSNK1D	-0.246134
							RPL13	-0.246459
							USP36	-0.246527
							TMEM94	-0.246653
							KANSL2	-0.246967
							UCP2	-0.247384
							AKR7A2	-0.247413
							NCAPH2	-0.248122
							CLASRP	-0.248746
							ZXDC	-0.249348
							CLIC4	-0.249922
							VEGFB	-0.251152
							PINK1	-0.251516
							SOX12	-0.251668
							TOLLIP	-0.25178
							TULP3	-0.252392
							TMEM101	-0.252711
							NDE1	-0.252916
							PML	-0.253811
							SPATA20	-0.254366
							SLC3A2	-0.255108
							AEN	-0.255452
							STX5	-0.255947
							PACSIN2	-0.256049
							BAIAP2	-0.256181
							STK24	-0.256577
							RPS29	-0.256753
							PIGQ	-0.2571
							BACE1	-0.257308
							POLD1	-0.257837
							ZC3H4	-0.257948
							HES4	-0.259104
							ZNF646	-0.259382
							NME3	-0.259965
							BCOR	-0.260837
							ARHGAP1	-0.260853
							CTSB	-0.261413
							ATF7	-0.261613
							TSC2	-0.262943
							FBLN1	-0.264185
							ADGRB2	-0.264257
							RBCK1	-0.264515
							MELTF	-0.264921
							PTPRS	-0.265204
							GLTSCR2	-0.265346
							EEFSEC	-0.265754
							PHLDA3	-0.266066
							MOV10	-0.266074
							BRD1	-0.267082
							GAA	-0.26729
							UBAP2	-0.268095
							AP2A1	-0.269516
							KIF1A	-0.269532
							FAM160B2	-0.269639
							PHC2	-0.270758
							QARS	-0.271067
							PLD3	-0.271711
							MEIS3	-0.272006
							ASH2L	-0.272179
							ABTB2	-0.272341
							ACOT8	-0.272781
							MCOLN1	-0.275411
							ZNF205	-0.275459
							FKRP	-0.275678
							H6PD	-0.275701
							FTL	-0.276353
							BRPF3	-0.276424
							MAN1B1	-0.276537
							SDCBP	-0.277931
							VPS28	-0.278091
							PCBP2	-0.27813
							ASF1B	-0.27952
							TCF7	-0.280288
							TNFRSF10B	-0.28033
							CORO1B	-0.280399
							FLOT2	-0.280481
							HPS1	-0.280641
							RRP12	-0.281735
							ZDHHC12	-0.283508
							SPPL2B	-0.283553
							SNX29	-0.283568
							AKAP8L	-0.284586
							ACSS2	-0.284811
							CROCC	-0.284817
							MAPK8IP3	-0.285282
							ZNF687	-0.285586
							CNNM3	-0.28689
							ZNF316	-0.287224
							WDR62	-0.288691
							DNMBP	-0.288968
							LMF2	-0.289263
							ZIC2	-0.290115
							CTDSP2	-0.290154
							AMBRA1	-0.290344
							TCEA2	-0.290422
							ZNF768	-0.290875
							TPRN	-0.291274
							TCEAL8	-0.291334
							CTDSP1	-0.291498
							ZNF777	-0.292016
							ZNF384	-0.292464
							TRIOBP	-0.292708
							UBR5	-0.292733
							C12orf57	-0.29352
							SDC3	-0.29363
							RGS12	-0.293748
							FAM193B	-0.294981
							FOXP4	-0.296465
							RBMX	-0.296641
							RECQL4	-0.297106
							LRSAM1	-0.2975
							C11orf68	-0.297665
							RAB24	-0.298358
							EMC9	-0.298512
							PCNX2	-0.298571
							DDX11	-0.29878
							CSRNP2	-0.300002
							SCAMP5	-0.300753
							ALDH16A1	-0.300959
							USP19	-0.302036
							VASH1	-0.302298
							GGT7	-0.302366
							CCNI	-0.302552
							ZNF574	-0.302802
							ZNF282	-0.302952
							MARVELD1	-0.303096
							CRTC1	-0.303106
							SSBP4	-0.303346
							COL6A1	-0.304025
							MGME1	-0.304325
							AFF4	-0.304395
							PLP2	-0.304649
							STK11IP	-0.304912
							PLXNB1	-0.305028
							FAM43A	-0.305414
							FOXRED2	-0.305703
							SEPT9	-0.306417
							CLDN15	-0.306706
							SSBP3	-0.307006
							MEF2A	-0.307623
							MAP3K14	-0.308187
							FN3KRP	-0.308534
							MCM5	-0.308564
							TRAFD1	-0.308837
							TCTA	-0.308847
							EFNB1	-0.308852
							RPS27	-0.308876
							CASP9	-0.309901
							PEX16	-0.310737
							SDK1	-0.310909
							IP6K1	-0.310967
							UNK	-0.311273
							PRSS23	-0.311408
							MTHFR	-0.311431
							MRPL10	-0.313474
							GAS8	-0.315374
							NXPH4	-0.316091
							NOTCH3	-0.316941
							YPEL5	-0.317195
							POLM	-0.319091
							HINT2	-0.319538
							EEF2	-0.319585
							CCNB1IP1	-0.319965
							IGF1R	-0.32007
							ARPIN	-0.320142
							JUP	-0.321087
							RPL28	-0.321136
							GRN	-0.321274
							MAPK8IP2	-0.321751
							BLVRB	-0.322019
							TKT	-0.322411
							VPS51	-0.322545
							CYB5D2	-0.322669
							DENND2A	-0.32342
							SMG9	-0.323621
							PRIM1	-0.323983
							TBC1D17	-0.325101
							WDR13	-0.32521
							EEF2K	-0.325261
							DSP	-0.326017
							TUBB2B	-0.326149
							MGST3	-0.326389
							PLPP7	-0.326421
							KMT2A	-0.32787
							BRD8	-0.328032
							NOA1	-0.328401
							MPND	-0.328416
							IMPA2	-0.328423
							COL6A2	-0.328534
							RPL39	-0.329183
							PAQR8	-0.330283
							CRYL1	-0.331155
							SZT2	-0.331201
							THG1L	-0.331202
							MAGED1	-0.33133
							BRI3	-0.331564
							CTNNBIP1	-0.331598
							PHPT1	-0.331918
							SEMA4B	-0.332181
							MED12	-0.332472
							TONSL	-0.332624
							PPM1D	-0.334636
							SIRT2	-0.335224
							GAMT	-0.335519
							FBXW8	-0.336133
							ARHGAP33	-0.336255
							RAB5B	-0.336809
							DNAJC18	-0.33684
							ARRB1	-0.337287
							LTBP3	-0.33807
							RAP2B	-0.338689
							HIRIP3	-0.339194
							ARSA	-0.339238
							ADGRA2	-0.33984
							C1orf21	-0.340026
							STAT6	-0.34063
							LEF1	-0.341122
							NAV1	-0.341294
							CSRP1	-0.341504
							PILRB	-0.341738
							FZD8	-0.342413
							ZMYM4	-0.343411
							SFI1	-0.343942
							ACTG1	-0.344152
							RASSF1	-0.344367
							CIC	-0.344849
							ZCCHC24	-0.345015
							SEPT3	-0.345028
							FOXD1	-0.345197
							PARP6	-0.345301
							TTC28	-0.345439
							CORO7	-0.346079
							RRNAD1	-0.346191
							ZNF691	-0.34625
							FAM171A2	-0.34627
							DPP7	-0.346277
							RNF144A	-0.346404
							BBS1	-0.34657
							MAN2B1	-0.347125
							MRI1	-0.347449
							HHLA3	-0.347875
							RAD9A	-0.34813
							C19orf48	-0.348642
							BCAS3	-0.34897
							SERINC1	-0.34903
							COQ8B	-0.349627
							APOBEC3C	-0.349707
							TMEM256	-0.349777
							CENPU	-0.350222
							ACADVL	-0.350253
							TNRC6C	-0.350375
							CDKN2C	-0.350519
							NCAPG	-0.350607
							ZBTB48	-0.350772
							TECPR2	-0.350809
							FOXO4	-0.350873
							MIB2	-0.351045
							IFT140	-0.351154
							KLHL22	-0.351164
							PAN2	-0.351229
							HP1BP3	-0.352105
							CCNDBP1	-0.352266
							HES1	-0.353145
							GALNT18	-0.353346
							TAF1C	-0.355853
							KLF10	-0.355872
							TRIM28	-0.356269
							CTC1	-0.356523
							RPS27L	-0.356603
							RBM5	-0.357822
							DCBLD2	-0.359283
							SSBP2	-0.359856
							EPHX1	-0.36
							MFGE8	-0.360804
							ITPKB	-0.362014
							SLC25A42	-0.362109
							CELSR1	-0.362329
							PPP1R37	-0.36281
							IQGAP3	-0.363012
							SLC12A4	-0.363576
							TMEM59L	-0.364352
							CPT1B	-0.364546
							SERTAD1	-0.365032
							C1RL	-0.365149
							NAGK	-0.365245
							CBX4	-0.365376
							BRD2	-0.366943
							IQGAP1	-0.367701
							RBBP6	-0.368155
							RPH3AL	-0.368595
							MUTYH	-0.369055
							ZNF524	-0.369065
							CXXC5	-0.369226
							HBP1	-0.370113
							JUNB	-0.370618
							MGMT	-0.371197
							PGLS	-0.371223
							PC	-0.371649
							ARID5A	-0.371713
							MMP14	-0.371765
							DEPDC1	-0.372473
							NPTXR	-0.372662
							ROBO1	-0.373627
							CHKB	-0.373728
							SPSB3	-0.374252
							SLC35E2B	-0.376047
							RFC1	-0.376276
							UBALD2	-0.37689
							CCNG2	-0.377244
							HECTD1	-0.377407
							LIMD2	-0.37823
							FAM110A	-0.378405
							ST3GAL3	-0.378955
							WDR45	-0.379019
							COQ10A	-0.379054
							AGPAT4	-0.379345
							CAPG	-0.379468
							PCF11	-0.380119
							FAM222A	-0.380285
							SULF2	-0.380659
							SLC1A4	-0.381518
							COQ5	-0.381693
							ARMC5	-0.38308
							CPT1A	-0.383687
							CEP57	-0.384778
							PAQR4	-0.385056
							CHD2	-0.385086
							ZFP90	-0.386299
							SVIL	-0.386755
							FBXW4	-0.387372
							CCDC102A	-0.387943
							ABHD14B	-0.388122
							PCMTD2	-0.388278
							PKD1	-0.388742
							PLXNB2	-0.388916
							FBXO4	-0.389147
							FAM53C	-0.389387
							CSNK2A2	-0.389854
							HINFP	-0.390749
							CHD6	-0.391408
							TCP11L1	-0.391958
							WDR54	-0.39202
							HIPK3	-0.392689
							ZNF862	-0.392742
							PDPR	-0.392809
							LOC728392	-0.392999
							TGFB1	-0.393856
							KIAA0141	-0.393946
							FANCG	-0.394506
							ABCA7	-0.395028
							FAM89B	-0.395563
							TMEM65	-0.395721
							IFT46	-0.395926
							CCDC183	-0.396094
							WLS	-0.396252
							EVC	-0.396534
							IER2	-0.396732
							USP1	-0.396895
							CYTH2	-0.397257
							AAMDC	-0.398213
							ENKD1	-0.39934
							PCLAF	-0.400512
							TM7SF2	-0.400916
							NT5M	-0.401012
							ZNF274	-0.402871
							WDR90	-0.402945
							SNN	-0.403679
							SUSD6	-0.404163
							INAFM1	-0.40464
							PHYKPL	-0.404738
							DGCR6	-0.405375
							CEP131	-0.405566
							C1orf226	-0.406123
							RBL1	-0.406408
							GLMP	-0.406451
							RHOC	-0.406846
							KDM6B	-0.406936
							C19orf54	-0.408418
							DCP2	-0.408717
							USH1C	-0.410324
							TEAD2	-0.410866
							ITGA7	-0.411275
							DPYSL4	-0.411867
							CEP95	-0.411946
							RHOU	-0.412285
							USP11	-0.413147
							C1R	-0.413274
							MROH1	-0.414032
							HEXDC	-0.414074
							PCK2	-0.414502
							ATF5	-0.415486
							HELZ	-0.416088
							AMH	-0.416503
							VAMP2	-0.416854
							FHL3	-0.416908
							CCDC92	-0.417885
							ZNF319	-0.417908
							RGMA	-0.418788
							GJD3	-0.418941
							HDAC5	-0.419269
							CLIP2	-0.419315
							SLF2	-0.419657
							PPP1R15A	-0.420036
							TCF25	-0.420267
							ZSWIM8	-0.420886
							CCDC130	-0.421614
							SLC22A17	-0.421719
							GAS6	-0.421728
							MAN1A1	-0.421866
							FUZ	-0.422185
							IGBP1	-0.423058
							GALT	-0.424306
							SESN1	-0.424863
							OGDHL	-0.424975
							KDM3A	-0.425002
							STAT2	-0.425456
							DALRD3	-0.425615
							RYBP	-0.426815
							SMG1	-0.427053
							KLHL15	-0.428235
							ZNF747	-0.4284
							MNT	-0.42872
							POLR1D	-0.428796
							ZNF358	-0.429356
							ZNF446	-0.430122
							NAT14	-0.430181
							IGSF3	-0.430202
							MAPK8IP1	-0.430351
							RIPK1	-0.430453
							EPHA10	-0.431236
							ZNF362	-0.431381
							DNAL4	-0.432257
							WDFY1	-0.432444
							PCED1A	-0.432824
							ZNF32	-0.432987
							APOBEC3B	-0.433198
							DERL3	-0.435175
							CDC42EP4	-0.436125
							HMGCL	-0.436453
							THOC2	-0.436525
							HAUS4	-0.436928
							TRIM21	-0.437547
							PMEPA1	-0.437945
							PPP2R5B	-0.438335
							OLFM1	-0.438851
							OCEL1	-0.440611
							ITM2B	-0.44066
							ZNF629	-0.441484
							MKNK2	-0.441597
							PLA2G6	-0.441991
							GLUL	-0.443193
							SERPINE2	-0.443475
							DNAJB2	-0.444069
							DLG4	-0.444813
							KLF3	-0.445307
							FAM102A	-0.44567
							SMIM19	-0.445761
							HGSNAT	-0.446761
							MMP19	-0.446827
							USP47	-0.447109
							HUNK	-0.447462
							GNG7	-0.447947
							CD82	-0.449915
							FANCE	-0.450381
							EPS8L2	-0.450837
							ZBTB42	-0.451046
							CLK1	-0.452675
							FAM210B	-0.45395
							CACNA1H	-0.454296
							SPSB2	-0.454708
							ANK1	-0.455788
							NPHP4	-0.456878
							USP20	-0.458179
							ROGDI	-0.45856
							PPM1H	-0.458702
							ZADH2	-0.459103
							MOB3A	-0.459279
							KLF9	-0.45939
							PEX6	-0.459526
							SQSTM1	-0.459733
							LIG1	-0.46032
							ATAD2	-0.460506
							GM2A	-0.46059
							ORC1	-0.461494
							GALNT16	-0.461873
							TMEM132A	-0.461956
							SAMD14	-0.462119
							FCGRT	-0.463079
							GADD45A	-0.46328
							TRAPPC2	-0.463751
							CUL7	-0.463995
							ING4	-0.465464
							SLC12A7	-0.466523
							SMC2	-0.467123
							LAMB2	-0.467631
							APBB3	-0.468748
							NPC2	-0.469018
							SLC12A6	-0.46906
							TTLL1	-0.469103
							TOM1	-0.469235
							STOX1	-0.46969
							PRKCDBP	-0.470326
							PLD2	-0.47108
							KNTC1	-0.471857
							TBC1D9	-0.472434
							APC2	-0.473673
							SIX2	-0.473947
							RNPEPL1	-0.474024
							C22orf46	-0.474274
							CDK19	-0.474478
							CES3	-0.474699
							ZFX	-0.475266
							KIFC2	-0.47529
							TK2	-0.475739
							IRX3	-0.47613
							GGACT	-0.477118
							ZNF445	-0.477549
							FAM63A	-0.478396
							ACTR1B	-0.478594
							CLSTN3	-0.479105
							MANBA	-0.479126
							TGFB1I1	-0.479181
							JADE2	-0.479821
							ACADS	-0.48107
							TRAPPC6A	-0.481657
							E2F7	-0.481709
							ADD3	-0.481841
							EIF4A2	-0.483977
							HID1	-0.484281
							KIF3C	-0.484396
							HHAT	-0.484836
							C21orf58	-0.485003
							PCDHGA11	-0.485116
							VAT1	-0.485174
							ERAP2	-0.485248
							EDA2R	-0.485359
							ATP2B4	-0.485659
							SLC25A45	-0.486913
							TMEM107	-0.487228
							APAF1	-0.487363
							OSBPL5	-0.487739
							TMEM86A	-0.487842
							LOC100996842	-0.488312
							IRF2BPL	-0.488402
							TST	-0.488949
							RMI2	-0.488979
							MMP15	-0.490051
							KIF26A	-0.490093
							PSTK	-0.492477
							FNDC10	-0.492729
							EMX2	-0.492845
							CYHR1	-0.493477
							NDRG1	-0.493543
							KIF11	-0.49368
							BRCA1	-0.494071
							CREB5	-0.494861
							SGSM2	-0.496289
							ZNF33A	-0.496492
							RTN2	-0.496573
							RSPH3	-0.497466
							PLEKHB1	-0.498372
							EPC1	-0.498541
							SEPT6	-0.499209
							TIMM9	-0.499336
							ACACB	-0.500441
							SLC22A18	-0.501102
							GABARAP	-0.50177
							POLL	-0.501915
							AMACR	-0.502089
							IFI35	-0.502352
							EFNB3	-0.502609
							PGPEP1	-0.502777
							THBS3	-0.504725
							CARHSP1	-0.505805
							WBP1	-0.505965
							NEFL	-0.506166
							CKAP2L	-0.507024
							CBX5	-0.507751
							SKAP2	-0.50801
							MXD1	-0.508395
							CMTM3	-0.509078
							ZFP36L1	-0.510011
							CCDC103	-0.510718
							FAM208A	-0.511603
							RNF19B	-0.512321
							MED13	-0.512839
							COMTD1	-0.513962
							DYRK1B	-0.51575
							SGF29	-0.515964
							AMDHD2	-0.516494
							CMBL	-0.516849
							NICN1	-0.516853
							SPACA9	-0.5174
							MAP1B	-0.520052
							PRX	-0.520561
							FDXR	-0.522534
							ADAMTS2	-0.522867
							TTC37	-0.522919
							GAS2L3	-0.523203
							MFSD11	-0.524763
							ATP1A3	-0.526977
							NAGS	-0.529568
							MICAL1	-0.530694
							SEZ6L2	-0.532388
							EMP3	-0.532826
							PTPN6	-0.532955
							IFI27L2	-0.533088
							PPM1M	-0.533855
							IRF1	-0.534068
							GPRC5C	-0.535128
							SELENBP1	-0.536079
							MCRIP1	-0.536129
							HS1BP3	-0.536844
							SERPINF1	-0.538187
							TPP1	-0.538557
							TEF	-0.539402
[truncated: 324 more rows]
