# Supplementary material for: YAP promotes global mRNA translation to fuel oncogenic growth despite starvation
Source: Exp Mol Med. 2024 Oct 1;56(10):2202–15. doi: 10.1038/s12276-024-01316-w (PMC11542038; doi:10.1038/s12276-024-01316-w)
Supplement: Supplementary file 4 — Supplementary Table 3 [file 12276_2024_1316_MOESM4_ESM.xlsx]

## Sheet: Supplemental Table 3
Supplemental Table 3. List of genes inversely regulated by YAP 5SA and serum deprivation
** From RNA-seq of MCF10A cells after DESeq2 analysis; adjusted P-value < 0.05, absolute fold change > 3
↑ by YAP 5SA & ↓ by serum deprivation			↓ by YAP 5SA & ↑ by serum deprivation
ENSEMBL ID	Gene		ENSEMBL ID	Gene
ENSG00000137801	THBS1		ENSG00000135821	GLUL
ENSG00000109321	AREG		ENSG00000156804	FBXO32
ENSG00000075618	FSCN1		ENSG00000196208	GREB1
ENSG00000144810	COL8A1		ENSG00000130598	TNNI2
ENSG00000189057	FAM111B		ENSG00000165272	AQP3
ENSG00000135318	NT5E		ENSG00000189221	MAOA
ENSG00000177494	ZBED2		ENSG00000150593	PDCD4
ENSG00000154127	UBASH3B		ENSG00000196139	AKR1C3
ENSG00000011426	ANLN		ENSG00000157514	TSC22D3
ENSG00000123977	DAW1		ENSG00000108602	ALDH3A1
ENSG00000138623	SEMA7A		ENSG00000107731	UNC5B
ENSG00000164684	ZNF704		ENSG00000117054	ACADM
ENSG00000225383	SFTA1P		ENSG00000011465	DCN
ENSG00000273983	H3C8		ENSG00000173334	TRIB1
ENSG00000067798	NAV3		ENSG00000123384	LRP1
ENSG00000137807	KIF23		ENSG00000185432	METTL7A
ENSG00000074416	MGLL		ENSG00000064692	SNCAIP
ENSG00000119681	LTBP2		ENSG00000182749	PAQR7
ENSG00000286522	H3C2		ENSG00000151726	ACSL1
ENSG00000139734	DIAPH3		ENSG00000177508	IRX3
ENSG00000115758	ODC1		ENSG00000168209	DDIT4
ENSG00000094804	CDC6		ENSG00000250722	SELENOP
ENSG00000123416	TUBA1B		ENSG00000184368	MAP7D2
ENSG00000110092	CCND1		ENSG00000121858	TNFSF10
ENSG00000167900	TK1		ENSG00000121064	SCPEP1
ENSG00000176014	TUBB6		ENSG00000185567	AHNAK2
ENSG00000131737	KRT34		ENSG00000184226	PCDH9
ENSG00000117525	F3		ENSG00000228314	CYP4F29P
ENSG00000188229	TUBB4B		ENSG00000109193	SULT1E1
ENSG00000187498	COL4A1		ENSG00000265972	TXNIP
ENSG00000278588	H2BC10		ENSG00000104081	BMF
ENSG00000184357	H1-5		ENSG00000108352	RAPGEFL1
ENSG00000196230	TUBB		ENSG00000167183	PRR15L
ENSG00000155324	GRAMD2B		ENSG00000215559	ANKRD20A11P
ENSG00000066279	ASPM		ENSG00000183421	RIPK4
ENSG00000171848	RRM2		ENSG00000176387	HSD11B2
ENSG00000196787	H2AC11		ENSG00000169435	RASSF6
ENSG00000287080	H3C3		ENSG00000169554	ZEB2
ENSG00000117399	CDC20		ENSG00000120675	DNAJC15
ENSG00000082781	ITGB5		ENSG00000160796	NBEAL2
ENSG00000274997	H2AC12		ENSG00000134215	VAV3
ENSG00000175063	UBE2C		ENSG00000064886	CHI3L2
ENSG00000182261	NLRP10		ENSG00000137673	MMP7
ENSG00000148773	MKI67		ENSG00000171621	SPSB1
ENSG00000109805	NCAPG		ENSG00000164938	TP53INP1
ENSG00000166068	SPRED1		ENSG00000171476	HOPX
ENSG00000274641	H2BC17		ENSG00000286042	LCAL1
ENSG00000073111	MCM2		ENSG00000109819	PPARGC1A
ENSG00000102384	CENPI		ENSG00000125968	ID1
ENSG00000137310	TCF19		ENSG00000143416	SELENBP1
ENSG00000137812	KNL1		ENSG00000198355	PIM3
ENSG00000185130	H2BC13		ENSG00000171346	KRT15
ENSG00000169679	BUB1		ENSG00000163932	PRKCD
ENSG00000197061	H4C3		ENSG00000184205	TSPYL2
ENSG00000119326	CTNNAL1		ENSG00000205592	MUC19
ENSG00000145386	CCNA2		ENSG00000188483	IER5L
ENSG00000166508	MCM7		ENSG00000173267	SNCG
ENSG00000196747	H2AC13		ENSG00000129455	KLK8
ENSG00000183856	IQGAP3		ENSG00000177694	NAALADL2
ENSG00000168496	FEN1		ENSG00000114013	CD86
ENSG00000157168	NRG1		ENSG00000135709	KIAA0513
ENSG00000100297	MCM5		ENSG00000186529	CYP4F3
ENSG00000123485	HJURP		ENSG00000185630	PBX1
ENSG00000276368	H2AC14		ENSG00000186204	CYP4F12
ENSG00000170312	CDK1		ENSG00000179846	NKPD1
ENSG00000112984	KIF20A		ENSG00000164626	KCNK5
ENSG00000143476	DTL		ENSG00000185215	TNFAIP2
ENSG00000148019	CEP78		ENSG00000250328	MGC32805
ENSG00000188042	ARL4C		ENSG00000167656	LY6D
ENSG00000127564	PKMYT1		ENSG00000196549	MME
ENSG00000126787	DLGAP5		ENSG00000139998	RAB15
ENSG00000112742	TTK		ENSG00000064205	CCN5
ENSG00000171067	C11orf24		ENSG00000023839	ABCC2
ENSG00000170558	CDH2		ENSG00000165655	ZNF503
ENSG00000124635	H2BC11		ENSG00000058453	CROCC
ENSG00000276903	H2AC16		ENSG00000127249	ATP13A4
ENSG00000277157	H4C4		ENSG00000125735	TNFSF14
ENSG00000277775	H3C7		ENSG00000135905	DOCK10
ENSG00000138180	CEP55		ENSG00000163701	IL17RE
ENSG00000174371	EXO1		ENSG00000137965	IFI44
ENSG00000035499	DEPDC1B		ENSG00000049283	EPN3
ENSG00000171241	SHCBP1		ENSG00000117115	PADI2
ENSG00000122952	ZWINT		ENSG00000104936	DMPK
ENSG00000222041	CYTOR		ENSG00000168071	CCDC88B
ENSG00000076382	SPAG5		ENSG00000189120	SP6
ENSG00000184661	CDCA2		ENSG00000173597	SULT1B1
ENSG00000065328	MCM10		ENSG00000176920	FUT2
ENSG00000135919	SERPINE2		ENSG00000188906	LRRK2
ENSG00000076003	MCM6		ENSG00000235109	ZSCAN31
ENSG00000087586	AURKA		ENSG00000162552	WNT4
ENSG00000237649	KIFC1		ENSG00000136059	VILL
ENSG00000165244	ZNF367		ENSG00000002726	AOC1
ENSG00000278828	H3C10		ENSG00000115594	IL1R1
ENSG00000142945	KIF2C		ENSG00000244242	IFITM10
ENSG00000093009	CDC45		ENSG00000108840	HDAC5
ENSG00000101057	MYBL2		ENSG00000237975	FLG-AS1
ENSG00000151012	SLC7A11		ENSG00000143320	CRABP2
ENSG00000092853	CLSPN		ENSG00000135218	CD36
ENSG00000278463	H2AC4		ENSG00000105289	TJP3
ENSG00000166451	CENPN		ENSG00000161896	IP6K3
ENSG00000132436	FIGNL1		ENSG00000215018	COL28A1
ENSG00000003989	SLC7A2		ENSG00000130701	RBBP8NL
ENSG00000227039	ITGB2-AS1		ENSG00000137747	TMPRSS13
ENSG00000165891	E2F7		ENSG00000144045	DQX1
ENSG00000172965	MIR4435-2HG		ENSG00000230387	LOC100505664
ENSG00000277075	H2AC8		ENSG00000237807	LINC02984
ENSG00000175305	CCNE2		ENSG00000145040	UCN2
ENSG00000131153	GINS2		ENSG00000167964	RAB26
ENSG00000134690	CDCA8		ENSG00000178075	GRAMD1C
ENSG00000024526	DEPDC1		ENSG00000198838	RYR3
ENSG00000156970	BUB1B		ENSG00000167676	PLIN4
ENSG00000065809	FAM107B		ENSG00000105523	FAM83E
ENSG00000113368	LMNB1		ENSG00000137872	SEMA6D
ENSG00000276043	UHRF1		ENSG00000095321	CRAT
ENSG00000125257	ABCC4		ENSG00000143845	ETNK2
ENSG00000185697	MYBL1		ENSG00000120659	TNFSF11
ENSG00000139618	BRCA2		ENSG00000182809	CRIP2
ENSG00000080986	NDC80		ENSG00000085465	OVGP1
ENSG00000111206	FOXM1		ENSG00000166405	RIC3
ENSG00000171320	ESCO2		ENSG00000106258	CYP3A5
ENSG00000143228	NUF2		ENSG00000129151	BBOX1
ENSG00000183780	SLC35F3		ENSG00000118322	ATP10B
ENSG00000100526	CDKN3		ENSG00000235098	ANKRD65
ENSG00000198959	TGM2		ENSG00000139219	COL2A1
ENSG00000105011	ASF1B		ENSG00000100271	TTLL1
ENSG00000276410	H2BC3		ENSG00000168079	SCARA5
ENSG00000153885	KCTD15		ENSG00000188505	NCCRP1
ENSG00000169607	CKAP2L		ENSG00000163141	BNIPL
ENSG00000122870	BICC1		ENSG00000198515	CNGA1
ENSG00000142731	PLK4		ENSG00000170835	CEL
ENSG00000124610	H1-1		ENSG00000180638	SLC47A2
ENSG00000179242	CDH4		ENSG00000016602	CLCA4
ENSG00000101003	GINS1		ENSG00000105141	CASP14
ENSG00000275714	H3C1		ENSG00000170345	FOS
ENSG00000137267	TUBB2A		ENSG00000136997	MYC
ENSG00000101412	E2F1		ENSG00000154258	ABCA9
ENSG00000121152	NCAPH		ENSG00000178573	MAF
ENSG00000091651	ORC6		ENSG00000146021	KLHL3
ENSG00000163577	EIF5A2		ENSG00000182463	TSHZ2
ENSG00000075702	WDR62		ENSG00000172243	CLEC7A
ENSG00000111247	RAD51AP1		ENSG00000154188	ANGPT1
ENSG00000131378	RFTN1		ENSG00000116962	NID1
ENSG00000145861	C1QTNF2		ENSG00000173546	CSPG4
ENSG00000163808	KIF15		ENSG00000255491	LOC105375743
ENSG00000278637	H4C1		ENSG00000247271	ZBED5-AS1
ENSG00000166582	CENPV		ENSG00000245648	KLRK1-AS1
ENSG00000164045	CDC25A		ENSG00000171345	KRT19
ENSG00000112029	FBXO5		ENSG00000143365	RORC
ENSG00000179163	FUCA1		ENSG00000178372	CALML5
ENSG00000197299	BLM		ENSG00000131781	FMO5
ENSG00000172260	NEGR1		ENSG00000161328	LRRC56
ENSG00000186185	KIF18B		ENSG00000145824	CXCL14
ENSG00000077152	UBE2T		ENSG00000215458	AATBC
ENSG00000154839	SKA1		ENSG00000262209	PCDHGB3
ENSG00000162063	CCNF		ENSG00000120729	MYOT
ENSG00000186871	ERCC6L		ENSG00000224511	LINC00365
ENSG00000100558	PLEK2		ENSG00000277196	LOC102724788
ENSG00000187678	SPRY4		ENSG00000283646	LINC02009
ENSG00000183598	H3C13		ENSG00000283796	MIR6510
ENSG00000135451	TROAP		ENSG00000262188	LINC01978
ENSG00000165490	DDIAS		ENSG00000188452	CERKL
ENSG00000132773	TOE1		ENSG00000225151	GOLGA2P7
ENSG00000244405	ETV5		ENSG00000196136	SERPINA3
ENSG00000178999	AURKB		ENSG00000139626	ITGB7
ENSG00000275221	H2AC15		ENSG00000174500	GCSAM
ENSG00000082497	SERTAD4		ENSG00000106686	SPATA6L
ENSG00000187741	FANCA		ENSG00000198771	RCSD1
ENSG00000131016	AKAP12		ENSG00000181444	ZNF467
ENSG00000163535	SGO2		ENSG00000178750	STX19
ENSG00000133101	CCNA1		ENSG00000149489	ROM1
ENSG00000139354	GAS2L3		ENSG00000169550	MUC15
ENSG00000129195	PIMREG		ENSG00000105516	DBP
ENSG00000158402	CDC25C		ENSG00000185585	OLFML2A
ENSG00000167693	NXN		ENSG00000145794	MEGF10
ENSG00000147536	GINS4		ENSG00000184828	ZBTB7C
ENSG00000124813	RUNX2		ENSG00000198074	AKR1B10
ENSG00000179046	TRIML2		ENSG00000176971	FIBIN
ENSG00000097046	CDC7		ENSG00000253485	PCDHGA5
ENSG00000135476	ESPL1		ENSG00000253305	PCDHGB6
ENSG00000115163	CENPA		ENSG00000186526	CYP4F8
ENSG00000186205	MTARC1		ENSG00000177685	CRACR2B
ENSG00000213347	MXD3		ENSG00000205086	LINC02898
ENSG00000238266	LINC00707		ENSG00000227471	AKR1B15
ENSG00000166106	ADAMTS15		ENSG00000188883	KLRG2
ENSG00000176438	SYNE3		ENSG00000172967	XKR3
ENSG00000051180	RAD51		ENSG00000160111	CPAMD8
ENSG00000115009	CCL20		ENSG00000116039	ATP6V1B1
ENSG00000152253	SPC25		ENSG00000205403	CFI
ENSG00000154319	FAM167A		ENSG00000215595	C20orf202
ENSG00000092969	TGFB2		ENSG00000087258	GNAO1
ENSG00000146670	CDCA5		ENSG00000132386	SERPINF1
ENSG00000198369	SPRED2		ENSG00000214691	LINC01913
ENSG00000135074	ADAM19		ENSG00000204396	VWA7
ENSG00000102760	RGCC		ENSG00000105737	GRIK5
ENSG00000171791	BCL2		ENSG00000157368	IL34
ENSG00000157551	KCNJ15		ENSG00000115556	PLCD4
ENSG00000104147	OIP5		ENSG00000146859	TMEM140
ENSG00000154920	EME1		ENSG00000130234	ACE2
ENSG00000267374	MIR924HG		ENSG00000205978	NYNRIN
ENSG00000140479	PCSK6		ENSG00000253846	PCDHGA10
ENSG00000249992	TMEM158		ENSG00000110799	VWF
ENSG00000274290	H2BC6		ENSG00000115896	PLCL1
ENSG00000100162	CENPM		ENSG00000156284	CLDN8
ENSG00000260862	LOC101928446		ENSG00000265527	MIR5690
ENSG00000181634	TNFSF15		ENSG00000166819	PLIN1
ENSG00000122641	INHBA		ENSG00000254122	PCDHGB7
ENSG00000184005	ST6GALNAC3		ENSG00000129538	RNASE1
ENSG00000149948	HMGA2		ENSG00000163357	DCST1
ENSG00000059804	SLC2A3		ENSG00000160801	PTH1R
ENSG00000100479	POLE2		ENSG00000167757	KLK11
ENSG00000137135	ARHGEF39		ENSG00000115257	PCSK4
ENSG00000186777	ZNF732		ENSG00000186047	DLEU7
ENSG00000135604	STX11		ENSG00000160868	CYP3A4
ENSG00000189410	SH2D5		ENSG00000127530	OR7C1
ENSG00000275126	H4C13		ENSG00000174611	KY
ENSG00000168461	RAB31		ENSG00000237732	CT75
ENSG00000273703	H2BC14		ENSG00000211448	DIO2
ENSG00000014138	POLA2		ENSG00000121236	TRIM6
ENSG00000151364	KCTD14		ENSG00000115232	ITGA4
ENSG00000162062	TEDC2		ENSG00000258819	LINC02289
ENSG00000234155	LINC02535		ENSG00000183486	MX2
ENSG00000257167	TMPO-AS1		ENSG00000154678	PDE1C
ENSG00000106688	SLC1A1		ENSG00000166292	TMEM100
ENSG00000131650	KREMEN2		ENSG00000203734	ECT2L
ENSG00000153551	CMTM7		ENSG00000236699	ARHGEF38
ENSG00000171488	LRRC8C		ENSG00000084674	APOB
ENSG00000288905	LSP1P5
ENSG00000170989	S1PR1
ENSG00000106689	LHX2
ENSG00000231826	LINC01819
ENSG00000123685	BATF3
ENSG00000178172	SPINK6
ENSG00000169884	WNT10B
ENSG00000091592	NLRP1
ENSG00000003987	MTMR7
ENSG00000127920	GNG11
ENSG00000137285	TUBB2B
ENSG00000171084	FAM86JP
ENSG00000153162	BMP6
ENSG00000175832	ETV4
ENSG00000205002	AARD
ENSG00000115318	LOXL3
ENSG00000237499	WAKMAR2
ENSG00000112149	CD83
ENSG00000163485	ADORA1
ENSG00000137094	DNAJB5
ENSG00000159167	STC1
ENSG00000170049	KCNAB3
ENSG00000076641	PAG1
